# Supplementary material for: Association between blood total mercury and psoriasis: The NHANES 2005–2006 and 2013–2014: A cross-sectional study
Source: PLoS One. 2024 Oct 15;19(10):e0309147. doi: 10.1371/journal.pone.0309147 (PMC11478867; doi:10.1371/journal.pone.0309147)
Supplement: S2 Data — (XLS) [file pone.0309147.s002.xls]

SEQN	GENDER	AGE	RACE	EDUCATION	PIR	WTMEC2YR	WHITE.BLOOD.CELL.COUNT..1000.CELLS.UL.	BMI	WAIST.CIRCUMFERENCE..CM.	GLUCOSE..SERUM..MG.DL.	TOTAL.BILIRUBIN..MG.DL.	HAD.AT.LEAST.12.ALCOHOL.DRINKS.1.YR.	BLOOD.CADMIUM..UG.L.	BLOOD.LEAD..UG.DL.	BLOOD.MERCURY..TOTAL..UG.L.	PSORIASIS	HIGH.BLOOD.PRESSURE	DIRECT.HDL.CHOLESTEROL..MG.DL.	DIABETES	TRIGLYCERIDE..MG.DL.	LDL.CHOLESTEROL..MG.DL.	TOTAL.CHOLESTEROL..MG.DL.	SMOKED.AT.LEAST.100.CIGARETTES.IN.LIFE
78235	1	64	5	5	0.64	14853.06657	8.2	17.7	74.5	105	0.8	NA	0.46	6.09	46.39	0	1	49	2	210	225	316	2
74111	2	61	5	4	5	14850.11785	5.1	23.9	84.6	88	0.3	2	1.53	1.21	36.99	0	2	65	2	NA	NA	245	2
74146	1	50	4	1	0.57	15700.64788	5.7	23.9	82.3	99	0.3	NA	0.55	2.22	33.8	0	2	113	2	NA	NA	185	2
31381	2	34	5	2	2.41	76094.48861	5.6	21.8	75.6	NA	NA	1	0.29	0.87	33.2	0	2	NA	2	NA	NA	NA	2
78938	2	65	5	1	NA	9546.455565	6.7	23	86.4	103	0.5	2	1.14	1.34	32.61	1	1	50	2	67	146	209	2
38262	1	56	3	5	NA	82461.23267	7.1	24.41	90	138	0.9	1	0.14	2.06	28.9	0	2	82	2	NA	NA	257	2
33660	2	59	3	5	5	72934.51153	4.9	21.33	71.7	97	0.6	1	0.51	1.76	27.7	0	2	91	2	NA	NA	203	2
76965	1	35	5	5	5	21960.98035	5.9	30.1	98.5	91	1	1	0.19	1.54	26.99	0	2	57	2	111	125	204	1
75774	1	80	3	5	1.29	24769.48567	7.9	25.1	103.7	98	0.7	1	0.45	1.7	24.75	0	1	71	2	73	51	137	1
83206	1	36	3	5	5	67877.56428	11.5	28.6	101.1	91	0.7	1	0.1	1.85	24.25	0	2	41	2	NA	NA	215	2
76675	1	48	5	5	5	16617.60487	5.6	24	93.5	148	1.6	1	0.66	1.75	24.09	0	1	36	1	171	125	195	2
82720	1	58	5	4	1.4	13655.30957	8.5	23.9	95.4	102	0.3	1	0.21	1.67	23.81	0	2	47	2	NA	NA	270	2
80823	2	48	3	5	4.3	70888.92545	5.9	23.8	83.6	93	0.8	1	0.43	1.92	22.16	0	2	86	2	NA	NA	235	2
39903	1	36	4	5	5	16960.72474	7.2	38.3	112.5	105	0.8	1	0.27	2.07	20.9	1	2	42	2	139	83	153	2
37741	2	54	4	4	3.66	24254.19381	4.4	24.96	92.4	102	1	1	0.43	2.48	20.8	0	1	71	1	38	104	183	2
78048	1	43	5	4	4.25	24491.9198	7.4	25.3	76.8	92	0.9	1	0.28	0.47	18.71	0	2	70	2	NA	NA	176	2
36052	1	58	3	5	5	82857.9804	5.5	31.08	107.8	115	0.9	1	0.14	2.56	18.6	0	2	51	2	130	86	163	1
82876	1	80	5	3	1.14	8500.592304	10.8	28.6	109.8	120	0.6	1	1.19	1.58	18.26	0	1	46	2	149	123	199	1
36720	2	47	5	1	0.88	36235.01079	7.1	26.12	86	91	1	NA	0.77	2.93	17.3	0	2	78	2	NA	NA	231	2
79466	2	36	5	2	2.18	14048.34679	5.4	20	75.5	97	0.6	2	1.48	1.13	16.85	0	2	37	2	252	105	192	2
78587	2	57	5	2	2.18	13253.16598	6.3	23.3	82.3	131	0.5	2	0.8	1.03	16.73	0	1	46	2	286	77	180	2
79154	1	71	3	5	5	56143.48824	7	23.7	89.3	88	0.7	1	0.52	2.46	16.59	0	1	62	2	NA	NA	204	1
76828	2	40	5	4	1.11	15740.18487	6.5	26.9	88.5	88	0.6	NA	0.79	1.47	16.47	0	2	39	1	110	148	209	2
83638	1	80	3	5	5	24769.48567	5.2	24.2	104.7	110	0.8	1	0.28	1.77	16.46	0	1	88	2	111	131	241	1
75414	1	56	5	5	5	10500.7873	6.1	23.5	84.9	93	1	1	0.38	1.24	16.33	0	2	112	2	NA	NA	230	2
40966	1	48	4	4	NA	17277.67951	3.8	31.99	108.6	110	0.5	NA	0.42	1.47	16.3	0	1	56	2	205	102	199	2
76863	2	39	3	5	5	68375.4145	7.8	20.9	71.2	77	0.4	1	0.4	3.13	15.83	0	2	81	2	NA	NA	152	1
38832	1	25	1	1	1.48	25975.56952	10	46.6	126.6	83	0.6	1	0.14	1.37	15.1	0	2	33	2	NA	NA	241	2
74144	1	51	1	1	3.79	37545.02939	5.9	31.1	104.1	93	0.8	1	0.16	0.7	14.75	0	2	51	2	NA	NA	251	1
38667	1	31	5	5	5	73269.38606	7.3	23.5	82	86	0.9	NA	0.14	1.5	14.6	0	2	66	2	NA	NA	208	2
77972	1	35	3	4	3.18	86884.51711	6.9	26.6	96.3	99	0.5	1	0.19	1.01	14.12	0	2	43	2	248	197	290	1
73825	2	64	5	5	5	17087.86879	5.3	27.2	98	NA	NA	2	1.05	1.14	13.98	0	1	NA	2	NA	NA	NA	2
81375	2	41	5	4	3.14	26163.08156	16	22.3	76.8	112	0.4	2	0.52	0.34	13.92	0	1	27	2	NA	NA	174	2
32988	1	39	3	4	3.42	75163.44684	6.1	34.06	111.3	71	0.9	1	0.29	1.87	13.9	0	2	51	2	NA	NA	250	1
80203	1	67	5	3	NA	9244.276407	5.9	24.5	96	88	0.9	1	1.12	1.32	13.89	0	1	52	2	89	86	156	2
41462	1	56	3	5	4.83	97668.55577	4.3	23.71	88.5	95	0.5	1	0.14	2.51	13.8	0	2	70	2	68	136	220	2
82846	2	33	5	2	1.81	16289.88	5.3	22	82	87	0.8	NA	1.46	1.59	13.74	0	2	62	2	88	126	206	2
83328	2	48	1	3	2.54	20450.60696	7.6	34.5	97.3	91	1.2	1	1.07	1.03	13.47	0	1	60	2	NA	NA	250	2
77422	1	80	5	5	5	15234.84576	5.6	21.1	83.7	123	0.4	2	0.57	0.95	13.41	0	1	66	3	54	72	149	2
38813	1	42	3	5	5	95943.62937	7.4	24.34	96.8	92	1.1	1	0.29	1.81	13.3	0	2	57	2	NA	NA	238	2
75969	1	69	5	3	3.81	14911.0175	10.6	23.5	84.8	83	0.7	1	0.9	1.77	13.29	0	2	32	2	NA	NA	144	1
76529	2	18	5	NA	1.82	7807.970363	6.4	19.8	70.4	86	1	2	0.45	0.89	13.29	0	2	85	2	41	143	236	2
77721	1	46	5	4	3.07	19330.72598	6.2	21.2	78	100	1.2	1	0.55	2.76	13.29	0	2	52	2	114	133	208	1
38197	2	55	5	1	1.21	50743.0596	6.6	20.28	78.1	104	0.6	NA	0.58	3.19	13	0	1	37	1	185	191	265	2
32915	2	20	4	3	0.44	5187.90781	11.8	28.44	102.6	89	0.5	2	0.56	1.95	12.7	0	2	87	2	NA	NA	214	2
39657	2	45	1	1	1.81	21498.83615	7.6	NA	NA	151	0.5	NA	0.38	1.67	12.6	0	1	41	1	164	101	175	2
79650	1	58	3	5	5	106030.8487	5.3	23.7	94	101	0.7	1	0.16	0.46	12.44	0	2	47	2	NA	NA	135	2
36389	2	49	3	4	5	78169.73289	8	20.98	81.3	131	0.7	1	0.21	1.69	12.1	0	2	79	2	NA	NA	187	1
82859	2	80	5	1	2.56	25737.94257	5.9	20.1	83.5	256	0.6	2	0.89	0.79	12	0	2	44	1	NA	NA	124	2
38156	2	55	3	5	5	90565.72217	5.1	34.79	117.5	97	0.7	1	0.59	2.26	11.6	0	2	71	2	72	135	220	2
82401	2	30	3	5	5	69650.38276	8.6	21.7	75.5	85	0.8	1	0.28	0.77	11.55	0	2	85	2	39	88	181	1
32406	1	50	3	4	5	82142.50666	6.1	22.5	83.6	86	0.8	1	0.14	5.98	11.5	0	2	56	2	NA	NA	178	1
35763	1	46	3	4	5	74764.36844	7.7	28.93	108.3	91	0.6	1	0.37	1.76	11.5	0	2	45	2	NA	NA	179	1
73979	2	61	3	3	5	80368.92123	4.6	25.9	86.7	92	0.8	1	0.43	1.49	11.47	0	1	106	2	63	105	224	2
74454	1	45	5	5	5	15138.7894	7.6	26.5	87.4	122	0.4	1	0.34	1.16	11.47	0	2	38	2	NA	NA	242	2
34463	1	36	5	3	1.04	44331.59376	5.9	20.12	76.6	115	1.3	1	0.64	1.49	11.1	0	2	54	1	NA	NA	164	2
34269	2	37	5	3	0.93	65629.29595	7.5	20.35	73.8	81	0.6	NA	0.87	1	10.8	0	2	57	2	NA	NA	176	2
36076	2	37	3	5	5	106002.3457	4	16.71	61.3	66	0.6	1	0.24	0.35	10.7	0	2	70	2	79	76	162	2
33880	2	29	3	4	1.3	53893.31625	5.8	24.15	83.6	92	0.8	1	0.59	0.98	10.4	0	2	46	2	60	117	175	1
82756	1	55	3	5	5	56979.73382	7.4	24	87.8	90	0.7	NA	0.15	1.04	10.3	0	2	71	2	33	119	197	2
79799	1	33	2	3	5	48233.43763	8	19.9	78.9	79	0.6	1	1.36	2.89	10.24	0	2	56	2	125	95	176	1
37915	1	47	4	4	1.62	17277.67951	5.4	31.53	101.8	133	0.8	1	0.25	1.2	10.2	0	1	35	2	NA	NA	191	2
38186	1	46	3	4	4.87	74618.01838	8.4	20.49	82.1	88	0.6	1	3.44	3.12	10.2	0	2	65	2	NA	NA	212	1
40765	2	59	3	5	4.83	108893.71	5.2	18.89	71.7	85	0.7	1	0.47	1.93	10.2	1	1	97	2	54	109	217	1
83455	2	44	3	5	5	91427.76637	6.8	21.6	88.3	93	0.6	1	0.18	0.82	10.16	0	2	78	2	91	108	204	2
79913	1	63	3	5	2.19	73782.41094	10	23.6	84.6	94	1	1	0.22	10.45	10.14	0	2	92	2	41	102	202	1
81992	2	51	5	5	3.35	11459.22977	5.6	20.3	70.6	91	0.7	2	0.62	0.64	10.01	0	2	73	2	109	136	231	2
75823	2	43	5	5	3.37	53223.89723	5.7	28.6	92.4	91	0.5	2	0.47	0.59	9.87	0	2	64	2	37	85	156	2
79630	2	59	5	3	4.51	15832.49747	7.3	22.3	78.3	162	0.5	1	0.72	2.27	9.82	0	2	66	2	NA	NA	248	2
36362	2	49	4	2	1.72	24391.10306	6.3	27.08	92	101	0.4	1	0.33	2.49	9.73	0	1	60	2	67	56	129	2
34797	1	41	1	5	3.41	14835.18404	9.4	23.58	81	84	1.3	1	1.25	2.6	9.68	0	2	44	2	NA	NA	165	1
80549	1	76	5	5	2.06	14425.16566	8.4	29.9	108.2	214	0.4	1	0.38	0.79	9.66	0	1	37	1	NA	NA	124	2
78581	2	44	5	5	2.02	26551.48747	5.3	24.3	86.9	95	0.7	1	0.54	1.86	9.63	0	2	61	2	NA	NA	251	2
83415	2	26	5	3	5	41157.64729	5.3	19.9	73.5	67	0.5	1	0.3	1.02	9.58	0	2	61	2	195	89	189	2
74747	2	64	5	2	0.87	15630.6922	5.1	20.3	76.2	104	0.4	2	0.62	2.19	9.51	0	1	71	2	106	147	239	2
83522	2	35	5	5	3.87	21648.82347	7.2	24.1	83.3	101	0.5	1	0.34	0.47	9.5	0	2	33	2	NA	NA	238	2
37848	2	57	3	5	5	72934.51153	5.6	24.24	71.2	97	0.9	1	0.14	1.69	9.47	0	2	85	2	58	142	239	2
41049	2	52	3	5	5	77432.30206	4.6	24.42	80.5	80	0.8	1	0.25	1.71	9.41	0	2	83	2	44	109	201	2
38736	1	32	4	4	2.41	16960.72474	4.1	36.95	106.2	93	0.7	1	0.14	2.75	9.37	0	2	42	2	NA	NA	171	2
81309	2	55	5	3	1.68	14673.39054	5.6	NA	NA	100	0.6	NA	0.73	1.58	9.35	0	2	56	2	133	126	209	2
81945	2	53	5	4	3.22	13340.01522	7.4	26.4	89	94	0.5	NA	0.54	1.12	9.31	0	2	53	2	NA	NA	191	2
81204	2	65	4	3	NA	13207.28127	5	42.3	118.5	125	0.5	1	0.65	0.73	9.3	0	2	46	2	99	139	205	1
75750	1	70	3	5	5	81160.42114	6.2	27.3	99.7	97	0.7	1	0.24	1.07	9.28	0	2	47	2	NA	NA	224	2
32107	1	50	3	5	3.74	97668.55577	4.1	18.38	72.7	102	0.7	1	0.21	1.18	9.23	0	2	68	2	48	137	215	1
81214	1	50	5	3	1.62	11630.13355	6.3	23.5	83.2	123	0.8	NA	0.56	3	9.21	0	2	53	2	92	162	233	1
31649	1	47	3	5	1.82	107076.7558	7.6	25.52	92.7	80	0.4	1	0.14	0.66	9.19	0	2	54	2	NA	NA	178	2
74436	1	55	5	3	3.14	22349.92022	7.5	28.7	95.7	89	0.2	1	0.28	0.63	9.16	0	1	32	1	NA	NA	150	1
31799	2	47	3	5	5	92950.24721	8.6	23.05	87.2	94	1	1	0.41	1.6	9.12	0	2	84	2	NA	NA	208	2
79762	1	56	5	1	1.68	13446.11778	6.3	NA	NA	130	0.7	NA	0.52	3.97	9.12	0	2	56	2	94	55	130	1
33387	1	50	3	3	2.94	96583.43347	5.6	33.89	114.9	91	0.5	1	0.32	2.47	9.02	0	2	46	2	243	175	270	1
34768	1	38	3	4	3.01	61708.76752	7.1	29.43	100.4	89	0.7	1	0.6	3.47	9.01	0	2	40	2	NA	NA	214	1
76642	2	40	5	3	2.52	22889.16682	4.3	25.1	77.7	97	0.7	1	0.79	1.37	8.95	0	2	62	2	31	58	126	2
36998	2	55	3	5	5	92380.93894	7.4	25.87	86.4	79	0.9	1	0.24	1.47	8.93	0	2	57	2	308	147	266	1
32931	1	38	1	1	1.81	30246.60187	11.6	40.8	118.8	398	0.6	1	0.32	1.16	8.89	0	2	28	2	231	67	141	1
76884	2	55	4	5	5	19389.26784	6.6	23.6	77.9	82	0.5	1	0.77	1.02	8.88	0	1	72	2	NA	NA	217	1
40681	2	32	4	2	3.62	31160.2436	8.1	26.03	78.2	88	0.5	1	0.27	0.68	8.88	1	2	80	2	NA	NA	191	2
36743	2	30	4	3	4.67	35474.77081	7.4	24.85	74.3	82	0.7	1	0.29	0.66	8.74	0	2	60	2	NA	NA	206	2
33191	1	47	5	3	0.88	34571.93046	9.5	23.88	88.6	183	0.8	1	1	2.87	8.71	0	2	41	2	NA	NA	264	1
39512	1	35	3	5	5	61708.76752	6.8	29.95	106.9	102	0.6	NA	0.14	1.21	8.61	0	1	56	2	145	150	235	2
77245	2	73	5	5	1.43	19412.52422	7.1	26.7	88.8	94	0.7	1	0.55	0.57	8.6	0	1	87	2	98	143	250	2
37269	1	36	3	5	5	82251.42659	6.4	25.19	96.3	80	0.2	NA	0.2	0.87	8.59	0	2	68	2	NA	NA	198	2
37193	2	38	4	3	3.12	26583.01745	5.3	36.32	98.6	83	0.7	1	0.3	2.03	8.5	0	1	53	2	NA	NA	144	2
31994	1	48	4	4	1.6	60336.49687	9.2	21.53	83.1	73	0.6	NA	1.23	5.99	8.46	0	2	93	2	NA	NA	179	1
78620	1	64	5	1	0.51	14788.24334	5.9	28.4	91.6	103	0.7	2	0.11	1.25	8.45	0	1	34	2	187	110	181	2
35685	1	51	4	4	1.72	25457.27491	7.3	23.99	78.7	97	0.6	1	0.95	3.4	8.44	0	2	70	2	152	73	173	1
40339	2	50	3	2	4.97	87778.22444	5.6	24.94	79	98	0.9	1	0.21	2.14	8.42	0	2	85	2	40	90	183	2
78521	1	70	5	3	1.56	6908.234277	6.7	30.9	107.1	144	0.6	2	0.66	2.41	8.41	0	2	39	2	NA	NA	208	1
80672	2	46	5	3	5	22000.60674	9.4	21.1	75.6	94	0.6	NA	0.75	1.16	8.32	0	2	58	2	53	143	212	1
75379	2	53	5	5	5	20073.00745	6.9	28.6	103.1	115	0.7	2	0.4	2.4	8.29	0	2	44	2	NA	NA	200	2
77973	1	57	4	1	0.44	19707.51315	6.3	34.9	118.6	93	0.7	1	0.51	1.83	8.21	0	2	33	2	NA	NA	202	1
76402	2	80	4	4	0.42	26461.29988	4.2	28.3	87.8	100	0.4	2	0.79	1.47	8.17	0	1	49	2	125	127	201	2
82061	2	80	4	5	NA	28351.09848	5.5	35.5	116.9	164	0.4	2	0.71	2.15	8.14	0	1	50	1	82	121	187	2
38744	1	57	3	5	5	89421.9006	6	27.01	96.5	98	0.9	1	0.34	2.25	8.05	0	2	67	2	68	115	196	1
76819	2	54	5	5	5	21784.44747	3.2	17.2	NA	86	0.6	1	0.65	1.47	8.04	0	2	81	2	76	135	231	2
36006	2	25	3	4	2.94	78037.98853	7.3	26.74	94.7	84	0.6	2	0.2	1.54	8.03	0	2	69	2	94	96	184	2
40159	1	36	5	5	3.01	94129.40615	9.5	28.09	93.5	135	0.5	1	0.5	1.55	7.89	0	2	41	2	NA	NA	242	2
34443	1	20	3	3	1.67	58249.82863	9	24.13	82.1	106	0.7	1	0.14	2.15	7.86	0	2	46	2	NA	NA	111	2
37286	1	44	2	1	0.8	27902.03008	5.9	32.98	107.4	91	0.6	2	0.14	1	7.85	0	2	37	2	163	110	180	1
80397	2	50	3	5	NA	98154.2446	6.7	30.9	98.1	111	0.4	NA	0.2	0.56	7.84	0	2	70	1	NA	NA	158	1
79292	1	58	5	2	4.28	15470.06253	7.1	26.6	101.3	104	0.8	1	0.59	4.05	7.81	0	1	54	2	140	184	266	1
36132	2	48	3	4	5	101923.2922	9.9	36.8	109.2	102	0.4	2	0.43	1.19	7.8	0	2	46	2	NA	NA	227	2
77948	2	33	3	5	5	109328.5449	5.1	23.2	NA	97	0.5	NA	0.21	0.68	7.7	0	2	65	2	91	75	158	2
32986	2	45	4	5	5	20472.39075	5.2	36.85	105.9	91	0.4	2	0.28	0.93	7.64	0	2	52	2	NA	NA	133	2
32892	1	34	3	4	2.93	86781.56859	15.1	29.36	110.5	90	0.7	1	0.97	3.91	7.61	0	1	34	2	NA	NA	259	1
78439	2	30	5	5	5	39747.82061	7.8	30.5	107.9	87	0.6	1	0.25	1.36	7.61	0	2	40	2	NA	NA	245	2
76180	1	55	3	1	0.02	27537.13528	6.6	33.2	NA	82	0.8	NA	0.62	3.54	7.56	0	1	43	2	173	206	284	2
79784	2	40	3	5	5	103158.1186	7.6	19.8	77.2	85	0.5	1	0.07	0.6	7.56	0	2	85	2	NA	NA	154	1
31252	1	35	4	4	3.62	24787.80688	7.1	32.62	102.4	97	1.1	1	0.34	0.83	7.52	0	2	32	2	139	128	188	2
34496	2	31	3	5	5	91115.08321	7.1	19.78	74.2	91	0.6	1	0.59	0.98	7.52	0	2	70	2	NA	NA	187	2
37837	2	36	3	5	5	76738.72799	8.8	24.31	79.3	93	1	NA	0.14	1.09	7.52	0	2	54	2	108	179	255	2
81582	1	72	5	3	1.27	17847.99106	9.4	25.6	NA	127	0.6	2	0.3	2.4	7.52	0	1	62	1	NA	NA	159	2
73861	1	77	3	5	5	53146.66023	6.5	34.7	124.2	119	0.7	1	0.16	2.78	7.45	0	1	42	2	NA	NA	189	2
38613	1	48	4	3	1.6	60336.49687	5.3	26.39	91.5	78	0.7	NA	0.24	4.62	7.36	0	2	44	2	199	123	207	2
81564	1	50	5	1	0.5	11907.49624	10.1	24.7	87.3	86	0.5	1	0.74	1.7	7.36	0	2	40	2	69	135	189	1
33949	1	54	3	4	5	90856.75836	7.6	29.76	103	113	0.9	2	0.14	0.98	7.35	0	2	45	2	NA	NA	214	2
32389	1	28	3	4	1.52	85112.45149	7.8	24.62	85	82	0.9	1	0.62	2.63	7.31	0	2	62	2	NA	NA	197	1
34155	2	38	3	5	5	89754.50986	9.3	27.2	89.9	89	0.5	NA	0.27	1.23	7.29	0	2	62	2	NA	NA	154	2
80930	1	73	5	4	5	17997.25364	6.6	26.6	95.8	133	0.8	1	0.45	1.8	7.29	0	1	41	2	NA	NA	141	2
82611	1	33	5	4	4.25	15072.29533	5.1	28.5	96	88	0.5	1	0.13	0.98	7.29	0	1	38	2	406	NA	243	1
76584	2	49	5	5	5	25274.94871	7.9	23.3	86.5	91	0.6	1	1.37	3.75	7.27	0	2	122	2	NA	NA	257	1
35633	2	58	3	5	0.33	53411.32923	7.5	20.62	84.6	81	0.7	2	0.36	2.77	7.26	0	2	73	2	NA	NA	209	1
82058	1	34	5	4	5	19257.59765	9.3	31.9	105.4	92	1.3	NA	0.43	0.6	7.26	1	2	45	2	NA	NA	202	1
35453	2	35	1	1	1.7	2508.548578	6.6	29.58	102.3	84	0.5	2	0.14	1.28	7.25	0	2	61	2	253	146	258	2
34795	1	44	3	5	5	88475.30517	7.5	29.13	113.1	100	1.2	1	0.36	2.69	7.22	0	1	46	2	420	NA	286	1
38527	1	22	4	4	2.1	24613.46037	6.6	28.32	NA	78	0.7	NA	0.21	0.75	7.2	0	2	45	2	NA	NA	163	2
74329	1	46	5	1	NA	15896.62688	5.2	21.7	87.8	103	1	NA	0.26	1.28	7.2	0	2	46	2	57	112	169	1
76707	2	46	4	4	1.35	32244.83346	4.4	27.9	88.8	91	1.2	2	0.63	1.06	7.2	0	2	49	2	94	122	190	2
35343	2	36	4	5	3.82	7861.76874	8.1	30.93	103.5	71	0.6	1	0.51	1.72	7.17	0	2	65	2	126	120	210	1
82126	1	56	2	5	5	13927.51598	4.9	23.5	91.2	91	0.8	1	0.34	1.56	7.17	0	2	66	2	61	147	225	1
36229	1	30	3	5	5	73918.27804	6.3	26.76	93.5	75	0.8	1	0.22	1.64	7.15	0	2	50	2	NA	NA	166	1
31167	1	37	3	4	4.16	62579.32356	9.5	34.44	121	99	0.7	1	1.38	1.01	7.13	0	1	37	2	325	100	202	1
82344	1	70	4	1	1.06	14922.94125	3.9	22.7	86.5	113	0.6	1	0.42	1.55	7.13	0	1	49	2	NA	NA	112	1
40557	2	58	3	5	5	77690.95336	5.9	36.2	125.9	102	0.8	1	0.14	1.42	7.09	0	1	89	1	NA	NA	216	2
75628	2	70	3	4	4.45	42327.78116	10.6	28.2	103.8	105	0.5	2	0.83	1.35	7.09	0	1	52	2	NA	NA	241	2
75714	1	54	5	5	5	23865.32876	5.1	23.9	88.8	150	0.6	1	0.82	2.27	7.09	0	2	35	2	278	97	188	1
83104	1	59	5	4	4.25	12280.11634	6.5	22.7	87.9	88	0.6	1	1.33	2.32	7.07	0	2	55	2	311	152	269	1
73848	2	65	3	5	1.03	27901.53107	5.7	41.1	NA	117	0.5	1	0.28	1.45	7.06	0	1	50	2	170	99	183	1
79041	2	52	3	5	5	112485.2479	6.8	22	84.3	91	0.8	1	0.25	1.51	7.04	0	2	91	2	NA	NA	226	2
31510	1	32	1	2	1.23	34679.07967	6.4	31.97	101.1	137	0.7	1	0.14	1.27	7.03	0	1	39	1	257	115	205	2
76632	1	49	5	3	4.64	13663.20078	5.7	18.2	73.8	91	0.7	NA	2.14	2.6	7	0	2	74	2	NA	NA	187	1
80490	2	33	4	4	1.47	20283.43142	7.2	27.8	87.8	76	0.5	1	0.39	1.11	6.97	0	2	95	2	NA	NA	202	2
34465	2	47	4	4	2.27	19365.84957	5.5	32.03	100.8	103	0.5	1	0.21	1.9	6.96	0	2	33	2	55	90	134	2
77028	1	54	4	2	0.29	25407.00654	6.6	31.1	99.7	111	0.5	NA	0.2	3.74	6.92	0	2	63	2	NA	NA	208	1
82230	1	60	5	5	2.74	16153.09111	4.8	27.6	99.2	106	0.6	2	0.94	1.13	6.89	0	2	44	3	NA	NA	223	1
38377	2	43	3	4	5	98022.53678	7.5	35.3	108.6	97	0.5	1	0.23	0.53	6.88	0	2	56	2	191	133	227	1
40024	1	41	5	5	3.08	36917.29481	5.9	26	91.8	87	0.5	2	0.81	2.3	6.88	0	1	44	2	104	121	186	2
41304	1	34	3	5	5	61914.89664	10.2	28.6	101.1	100	0.7	1	0.23	0.64	6.86	0	2	56	2	NA	NA	201	2
76756	1	44	4	1	0.15	22929.9074	5.6	27.8	104	119	0.4	NA	0.74	1.48	6.86	0	1	44	2	56	143	198	2
74571	1	53	3	5	5	128873.8234	6.1	22.5	87.5	87	0.6	1	0.17	0.5	6.83	0	2	60	2	NA	NA	192	2
36537	1	31	1	5	1.5	26753.3858	7.5	33.91	107	91	1.5	1	0.24	0.67	6.79	0	2	40	2	184	101	178	2
31208	2	47	3	5	5	93324.42374	5.3	18.34	73.3	88	0.6	1	0.29	1.14	6.78	0	2	81	2	NA	NA	228	2
40859	1	40	1	3	1.77	15695.75614	8.1	29.59	95.6	91	0.5	1	0.38	1.36	6.78	0	2	35	2	NA	NA	210	1
79374	2	58	3	5	5	142774.7872	5.4	23.2	82.4	77	0.7	1	0.79	2.33	6.77	0	2	82	2	NA	NA	217	1
32930	2	29	3	2	5	63983.71114	6.5	20.42	73	78	1	1	0.14	0.88	6.74	0	2	72	2	NA	NA	167	2
41272	2	50	4	5	4.29	28302.85536	5.7	30.49	98.6	79	0.6	2	0.48	1.74	6.74	0	1	57	2	NA	NA	138	2
37545	1	45	1	5	4.27	25140.00201	5.6	23.47	80.9	89	0.9	1	0.26	1.48	6.73	0	2	77	2	86	123	217	2
32342	2	58	3	4	5	92752.82368	7.1	29.82	105.2	97	0.8	NA	0.31	2.72	6.64	0	2	53	2	212	231	326	1
76078	1	48	2	5	5	24973.09086	7.6	27.6	99.4	87	1.4	1	0.3	0.78	6.62	0	1	55	2	NA	NA	216	1
41129	2	27	3	5	4.08	69117.73693	8.4	27.81	88.3	79	0.4	1	0.71	0.84	6.6	0	2	73	2	NA	NA	237	1
76975	1	53	5	4	NA	12640.15745	9.2	31.3	111.5	276	1.1	1	1.08	1.55	6.57	0	1	37	2	NA	NA	180	1
82270	1	49	5	1	1.47	12138.61661	5.4	26	87.3	89	0.8	NA	0.69	1.55	6.56	0	2	42	2	NA	NA	184	2
31410	1	42	3	5	3.54	102931.2552	4.7	24.88	93.2	90	1	1	0.25	0.84	6.54	0	2	55	2	69	119	188	2
79721	2	40	5	5	5	14496.91534	6.4	21.5	80.6	100	1.1	2	2.28	1.6	6.52	0	1	59	2	NA	NA	172	1
83729	2	42	4	5	3.66	26902.34438	6.4	34	102.7	112	0.2	NA	0.63	0.8	6.5	0	2	48	2	NA	NA	152	2
32205	2	35	5	3	2.86	96258.88626	6.4	24.06	85.9	76	0.5	1	0.8	1.59	6.5	1	9	53	9	163	109	195	2
36405	1	54	4	5	2.27	17388.48205	6.9	25.07	99	113	1.2	1	0.14	3.47	6.46	0	2	51	2	132	134	211	2
81163	2	79	4	1	1.59	22773.03193	8.9	26.6	91.8	91	0.3	2	0.5	2.61	6.45	0	2	68	1	57	62	141	2
82957	2	38	2	4	0.92	38741.85944	8.2	24.9	81	81	1.1	2	0.55	0.77	6.43	0	2	65	2	65	100	178	1
82258	2	50	5	3	1.4	14901.67597	9.8	32.4	110.5	83	0.2	2	0.91	1.37	6.4	0	2	47	2	NA	NA	263	2
75274	2	25	5	5	5	19878.26132	7	19.2	73	109	0.7	1	0.19	0.74	6.39	0	2	67	2	NA	NA	136	2
40321	1	39	3	5	5	72175.29307	7.8	27.61	104	116	0.8	1	0.8	1.72	6.39	1	2	48	3	110	173	243	1
80477	1	49	5	3	5	17174.69995	4.8	23	82	95	0.4	NA	0.49	2.66	6.36	0	2	78	2	NA	NA	221	1
38348	2	56	4	4	3.72	16072.89054	4.3	21.78	75	NA	NA	2	0.44	1.32	6.32	0	2	84	1	NA	NA	154	2
78528	1	38	3	4	5	70316.50515	9.5	25.8	90.1	75	0.5	1	0.3	1.35	6.26	0	2	32	2	NA	NA	248	1
74049	2	62	4	5	2.29	14930.35504	5.3	16.8	68.2	112	0.5	2	0.59	0.76	6.25	0	2	82	2	NA	NA	248	2
31396	2	55	1	4	3.51	15712.84831	6.9	31.44	99.2	100	0.6	1	0.14	2.1	6.24	0	2	65	2	101	134	219	2
39914	2	47	3	5	5	92505.17482	8.1	24.85	83.7	80	0.9	1	0.39	2.39	6.22	0	2	93	2	41	79	180	1
40406	2	25	3	4	0.67	78914.75133	10.9	56.7	163.5	82	0.4	1	0.14	0.94	6.21	0	2	49	3	NA	NA	157	2
74607	1	68	5	5	NA	13885.66781	4.2	23.8	84.2	108	0.7	2	0.64	1.26	6.16	0	2	53	2	NA	NA	146	1
80285	1	50	5	5	5	21653.06732	8.2	29.3	95.2	124	0.9	1	0.51	0.68	6.13	0	1	61	1	125	90	176	1
77830	2	43	2	2	0.45	29234.83285	6.1	33.7	107.2	112	0.8	2	0.31	0.69	6.12	0	1	41	2	94	78	138	2
79469	1	80	3	5	5	32142.67618	10.2	19.7	81	103	0.5	1	0.3	3.87	6.11	0	2	84	2	37	84	175	1
32180	2	31	3	5	5	9833.91615	11.3	24.77	94.2	68	0.5	1	0.14	0.52	6.1	0	2	66	2	254	157	274	2
82479	1	27	5	3	2.57	23129.33215	7.9	22.6	81.6	104	1	1	0.12	1.85	6.09	0	2	55	2	122	105	184	1
40322	1	29	3	3	5	103406.5635	7.8	30.16	105.4	83	0.8	1	0.14	1.07	6.07	0	2	40	2	102	191	251	2
75921	1	76	4	4	5	9729.834862	5.8	30.2	114	116	0.7	1	0.16	1.09	6.07	0	2	47	2	51	81	138	2
73666	1	70	5	5	3.81	16106.69797	7.8	26.3	100.8	205	0.7	1	0.26	1.7	6.04	0	2	44	1	NA	NA	125	1
75911	1	67	4	3	4.28	9665.771741	4.1	21.6	77.5	95	0.7	1	0.38	2.78	6.04	0	2	72	2	NA	NA	152	2
40790	2	51	5	4	2.63	30091.12613	8.5	38.61	120	108	0.7	1	1.02	3.03	6.03	0	2	51	2	NA	NA	176	1
32357	1	31	4	4	4.13	20975.2925	10.1	24.01	88.3	86	0.6	1	0.88	1.48	6.02	0	2	49	2	NA	NA	129	1
79920	1	59	5	4	0.81	12406.099	7.1	28.3	102.1	137	1.1	1	0.66	1.57	6.02	0	1	35	2	NA	NA	193	1
33362	2	56	3	3	4.68	116640.874	5.3	29.35	102.8	84	0.7	NA	0.61	7.41	6.01	1	2	87	2	81	138	241	2
32825	1	37	4	4	3.79	21080.79384	8.5	34.22	107.7	101	0.5	1	0.39	2.69	6	0	2	45	2	114	62	130	1
40769	1	33	3	5	5	73269.38606	4.3	25.83	90.2	96	0.9	1	0.14	2.79	6	0	2	60	2	42	132	200	2
31878	1	55	1	4	5	21578.65003	6.3	29.51	100.3	97	1	1	0.27	2.23	5.97	0	2	65	2	191	174	277	1
77898	1	40	4	4	0.84	33611.10733	8	28.8	107.5	99	0.5	1	0.1	5.12	5.97	0	1	70	2	NA	NA	362	2
79795	2	66	5	4	3.18	17347.16667	5.6	27.6	97.2	82	1	1	0.44	1	5.97	1	1	45	2	NA	NA	170	2
79231	1	52	3	5	5	111238.5719	5.6	28.5	106.3	89	0.9	1	0.15	2.43	5.94	0	2	48	2	85	139	204	1
75211	1	37	5	5	4.19	13266.26837	4.7	24.5	92.9	98	0.4	1	0.33	0.71	5.93	0	2	32	2	NA	NA	229	1
75562	1	66	4	4	3.18	12272.54309	6.4	25.4	103	111	0.6	1	0.43	1.27	5.93	0	1	30	2	147	113	172	1
75644	1	69	5	2	NA	12912.73787	7.6	26.5	91.7	123	0.5	1	0.79	0.92	5.9	0	1	68	1	61	105	185	1
80130	1	51	5	5	5	18725.30822	5.7	21.1	87	101	0.9	1	0.25	1.31	5.9	0	2	58	2	65	128	199	2
35202	2	48	4	4	1.84	23685.91829	3.9	27.12	90.9	96	0.8	2	0.55	5.04	5.89	0	2	76	2	88	166	260	2
74064	1	17	5	NA	0.83	10143.02442	5.7	16.1	62.3	89	1	NA	0.51	2.18	5.89	0	2	47	2	NA	NA	138	NA
32079	1	50	2	4	5	83191.52993	5.5	27.98	99	189	0.6	1	0.28	0.71	5.88	0	1	38	1	664	NA	205	1
76698	2	66	5	3	1.56	7440.276809	7.1	28.1	93.2	91	0.7	2	0.46	1.14	5.87	0	1	17	1	NA	NA	188	2
75848	1	59	3	5	5	140324.2208	5.5	33.8	117.1	103	0.5	1	0.12	0.69	5.84	0	1	49	2	NA	NA	156	2
80788	2	31	3	5	3.51	50901.15851	5	19	67.4	81	0.6	1	0.12	0.98	5.84	0	2	47	2	NA	NA	122	2
36801	2	46	3	5	5	93324.42374	7.4	24.41	76.3	83	0.6	2	0.4	0.63	5.82	0	2	85	2	NA	NA	199	2
81803	1	18	5	NA	0	8335.812244	4.9	19.8	73.9	95	1	2	0.28	0.8	5.8	0	2	53	2	53	82	146	2
38095	2	35	3	4	1.86	106719.3309	7.9	36.39	107.9	88	0.6	1	0.21	0.69	5.79	0	1	53	2	168	145	232	1
82402	1	65	5	5	5	14980.97493	8.2	24.8	90.9	167	0.6	1	0.24	0.82	5.79	1	2	56	1	NA	NA	217	1
74508	1	80	3	5	5	24769.48567	7.1	25.8	94	101	0.9	1	0.19	1.55	5.78	0	2	56	2	51	119	185	1
36718	2	30	5	4	5	96258.88626	10.1	36.85	105.3	103	0.5	1	0.35	0.57	5.77	0	2	50	2	NA	NA	234	2
76091	2	66	5	4	5	9083.178041	5.7	26.6	81.4	103	0.8	1	0.71	1.57	5.76	0	1	69	2	NA	NA	218	2
80201	2	63	5	2	0.86	15630.6922	6.4	15.4	65.2	92	0.4	2	0.33	0.51	5.74	0	2	48	2	100	120	188	2
80765	1	37	5	5	4.18	18150.21224	8.1	29.8	101.7	100	1.1	2	1.19	1.25	5.73	0	2	37	2	NA	NA	229	1
80647	1	52	3	5	5	101460.4113	7.3	23.9	88.1	76	0.8	1	0.23	0.84	5.72	0	2	53	3	NA	NA	180	2
38426	1	53	3	4	5	105938.1998	7.3	40.48	123.8	101	1.5	1	0.14	4.4	5.7	0	1	38	2	191	78	154	2
31241	1	40	2	2	2.73	27902.03008	10	32.31	108	91	0.6	2	0.91	1.43	5.67	0	2	37	2	175	203	275	1
40232	1	26	1	4	4.25	22108.79504	5.2	27.95	93.6	89	1.1	1	0.2	1.71	5.66	0	2	41	2	111	110	173	2
80434	2	62	4	3	2.31	12246.3447	5.4	24.2	80.5	127	0.6	1	0.51	1.35	5.64	0	2	107	2	45	159	275	2
37480	2	50	4	5	5	19365.84957	7.5	31.61	94.6	97	0.5	2	0.36	1.71	5.62	0	2	83	2	NA	NA	183	2
37526	1	48	3	5	3.88	88961.70099	5.1	27.74	100.5	85	1.6	1	0.14	1.81	5.62	0	2	37	2	102	114	171	1
37917	1	39	4	5	3.03	21080.79384	5.4	22.39	88.4	98	1.1	NA	0.21	1.72	5.61	0	2	52	2	65	106	171	2
33177	2	40	3	5	5	78169.73289	6.8	22.55	73.8	91	0.9	1	0.27	0.54	5.6	0	2	70	2	NA	NA	213	2
34885	2	40	3	5	4.39	92147.62735	8.3	24.52	80.1	70	0.9	1	0.22	0.87	5.59	0	2	45	2	NA	NA	161	2
32130	2	20	3	4	3.9	67217.52816	6.9	22	64.2	77	1.2	2	0.22	0.92	5.58	0	2	53	2	74	75	143	2
36101	2	43	3	4	1.71	44381.68344	8.2	33.58	95.1	89	0.6	1	0.14	0.63	5.58	0	2	41	2	NA	NA	254	1
82582	1	71	4	1	0.84	14632.53754	6.4	31.9	112.2	114	0.85	1	0.82	4.72	5.57	0	2	44	2	126	167	236	1
31888	1	22	4	3	1.6	58268.38656	7.6	22.56	86.9	87	0.5	NA	0.4	3.73	5.51	0	2	60	2	NA	NA	166	2
37714	2	52	3	5	5	78524.67776	4.6	19.85	70	85	0.8	1	0.24	1.37	5.5	1	2	73	2	73	60	148	1
76951	2	80	4	1	1.75	15876.3312	9.1	29.3	101.1	86	1	2	0.21	2.89	5.49	0	1	70	2	55	119	200	2
82039	2	25	3	5	1.2	39136.37419	6.2	18.6	69	84	0.3	1	0.3	0.39	5.48	0	2	61	2	101	49	130	1
31620	2	53	2	4	1.37	155045.4111	5.7	22.79	71.5	92	0.8	2	0.47	1.77	5.47	0	2	75	2	NA	NA	201	2
79318	2	45	2	5	4.84	41510.12997	6.6	19.5	78.6	85	0.8	1	0.38	0.42	5.45	0	1	77	2	104	111	209	2
80492	2	35	5	4	1.56	11861.04654	7.4	18.8	72.5	64	0.5	2	0.59	1.02	5.43	0	2	79	2	NA	NA	213	2
81387	2	52	5	3	0.87	12217.08709	7.6	18.6	69.9	NA	NA	2	1.51	2.96	5.41	0	2	NA	3	NA	NA	NA	2
35616	2	51	4	5	4.1	26800.8416	7.5	49.03	121.2	134	0.9	2	0.31	1.8	5.39	0	1	62	2	87	150	229	2
77954	2	44	5	5	3.98	15757.24242	3.5	18.5	69.7	80	1	1	3.04	1.19	5.38	0	2	126	2	54	96	233	2
31432	2	45	3	5	5	108347.4878	6.2	26.84	93.6	91	0.5	1	0.14	1.31	5.37	0	1	67	2	155	95	193	2
33669	1	46	3	5	5	87154.15023	7	24.13	90.8	77	1	1	0.14	1.34	5.35	0	1	38	2	NA	NA	223	2
75964	1	71	3	5	5	50140.73031	4.9	21.5	85.3	101	0.8	1	0.26	1.7	5.35	0	1	50	2	76	100	165	2
83556	2	55	5	4	NA	26746.91255	5.6	26.8	96.5	NA	NA	2	1.64	1.81	5.34	0	2	NA	1	NA	NA	NA	2
40934	1	34	4	5	2.72	21241.96532	4.6	24.57	88.5	92	1	2	0.34	2.37	5.33	0	2	100	2	34	130	237	2
37410	1	29	3	5	5	115769.7946	6.1	25.13	91	94	1.3	1	0.25	0.95	5.32	0	2	58	2	106	222	301	2
80153	2	53	4	5	5	21050.37931	6.2	38	107.6	92	0.8	1	0.43	0.97	5.32	0	1	85	2	57	137	233	2
32520	1	38	4	3	1	18265.39587	10.4	28.1	95.5	82	0.5	1	0.45	1.73	5.31	0	2	40	2	NA	NA	127	2
38246	2	44	5	1	2.61	78983.77011	6.1	27.22	90	120	0.5	2	0.89	1.63	5.3	0	2	59	2	165	78	170	2
40263	1	41	4	5	1.84	21267.44626	5.3	33.55	110.4	115	1	2	0.77	5.36	5.29	0	1	50	2	244	196	295	2
33597	2	59	5	1	3.11	77440.0881	5.5	23.27	89.9	140	0.5	NA	1.81	2.06	5.28	0	2	73	1	412	NA	319	2
39860	2	58	4	5	5	24254.19381	7.7	35.1	105.1	109	0.6	2	0.14	1.87	5.28	0	1	77	3	NA	NA	172	2
80386	1	33	3	4	2.42	101215.6323	5.7	33.3	106.3	80	0.8	1	0.11	0.57	5.28	0	1	93	2	NA	NA	215	1
77314	1	76	4	4	3.03	8697.389948	11.1	42	125.1	93	1.1	1	0.13	1.77	5.27	0	1	64	2	32	90	160	2
77871	1	16	3	NA	0	16902.65303	5.4	17.3	72.5	92	1.9	NA	0.13	0.8	5.26	0	2	49	2	58	101	162	NA
35684	2	42	3	1	5	93324.42374	8.7	33.67	109.5	94	0.4	1	0.37	0.48	5.25	0	2	40	2	177	102	177	1
82933	1	29	5	5	5	36778.07859	4.1	35	122.3	103	0.8	1	0.15	1	5.23	0	1	44	2	NA	NA	220	2
36149	2	38	4	2	0.32	18313.55586	5.1	43.31	124	126	0.2	1	0.28	1.15	5.22	0	1	46	1	NA	NA	161	2
80444	2	27	3	5	NA	78163.38361	7.1	38.1	106.2	109	0.6	NA	0.22	0.38	5.21	0	2	46	2	NA	NA	179	1
81521	2	55	2	4	5	13762.97877	5.2	21.7	80.3	89	0.7	2	0.14	0.53	5.21	0	2	80	2	61	66	158	2
33798	1	50	4	4	0.41	21777.69749	5.6	18.45	82.5	93	0.6	1	0.89	1.93	5.2	0	2	89	2	NA	NA	154	1
39065	2	55	3	4	5	78786.97798	6.6	44.77	137.2	115	0.8	1	0.25	1.98	5.2	1	1	69	3	NA	NA	185	1
77269	1	19	5	NA	3.37	58816.62783	8.9	40.4	122.2	85	0.4	2	0.07	0.46	5.18	0	2	39	2	61	63	114	2
81110	2	56	3	5	5	117903.5488	5	23.7	83	89	0.9	1	0.39	1.42	5.17	0	2	75	2	68	134	223	2
35612	1	42	4	5	4.9	20160.00321	6.4	24.7	85.5	99	1.1	NA	1.36	2.36	5.16	0	1	41	2	104	117	179	1
77198	2	70	5	3	0.85	13585.3436	6.9	20.3	78.6	112	0.7	2	0.73	1.63	5.16	0	2	51	2	NA	NA	187	2
74779	2	78	5	5	NA	19073.89507	7.6	30.6	98.3	97	0.4	2	0.37	1.63	5.14	0	2	39	2	245	123	211	2
75127	1	59	4	5	5	22652.63189	5.9	30.1	112.9	87	0.8	2	0.41	2.62	5.12	0	1	62	1	75	88	165	2
38506	1	26	3	3	2.4	86140.57595	7.9	22.69	81	100	0.6	1	0.73	1.54	5.1	0	2	36	2	137	132	195	1
78270	1	55	5	4	5	19292.94631	4.1	27.5	NA	105	0.9	NA	0.12	0.8	5.1	0	1	42	2	238	86	176	2
74128	2	71	4	3	1.5	17951.6938	6.9	26.9	90.9	78	1.4	2	0.44	2.58	5.09	0	1	90	2	31	47	143	2
33627	1	46	3	5	5	75819.10628	5	26.74	98.1	86	1	1	0.2	2.7	5.08	0	2	52	2	140	106	186	2
76271	1	61	3	5	5	67872.92668	6.7	27	100.6	85	0.6	1	1.9	1.39	5.08	0	1	56	2	285	65	178	1
83658	2	50	2	4	5	14287.01264	7.4	32.7	96.4	98	0.5	1	7.23	1.83	5.08	0	2	51	2	218	176	271	1
38782	1	51	3	5	5	139662.6016	9.6	31.77	107	99	0.6	1	0.31	0.94	5.06	0	2	51	2	351	42	163	1
77141	2	42	1	1	1.07	26226.80374	8.2	27.1	90.8	118	0.4	1	0.27	0.74	5.03	0	2	53	2	NA	NA	219	2
81877	2	44	2	5	5	19186.99521	7.1	22.7	81	100	0.6	1	0.36	1.35	5.02	0	2	64	2	NA	NA	148	1
39249	1	58	3	5	3.73	83545.46176	7.1	30	109.6	92	1	2	0.43	1.03	5.01	0	2	54	2	NA	NA	207	1
76799	1	36	3	3	NA	58239.8217	5	26.5	96	89	0.6	1	0.16	1.1	5.01	0	1	64	2	37	134	205	1
83114	1	69	3	2	2.83	70236.14653	5.6	28.8	117.7	106	0.8	1	0.14	0.81	5.01	0	2	74	2	72	96	184	1
33885	2	40	3	5	5	124921.7446	6.1	24.16	78.2	92	1.1	1	0.22	0.6	4.99	0	2	87	2	104	123	231	2
82610	1	72	3	5	5	71731.42715	7.3	29.2	108.8	108	0.7	1	0.46	1	4.99	0	1	60	2	NA	NA	144	2
76684	2	47	3	5	3.31	97417.83595	6.7	25.9	97	79	0.5	1	0.41	1.07	4.98	0	2	109	2	NA	NA	203	1
36193	1	54	5	4	1.86	96583.43347	6.9	38.49	122.9	99	1	1	0.35	1.29	4.97	0	2	42	2	168	113	189	1
81450	2	56	5	2	4.13	18712.46977	3.3	27.5	NA	104	0.7	1	1.77	1.2	4.97	0	1	47	2	NA	NA	180	2
35659	2	53	4	3	5	19365.84957	4.8	32.28	86	85	0.5	1	0.8	2.8	4.96	0	1	79	2	NA	NA	234	1
76525	2	17	5	NA	1.82	9253.101806	8.7	18.2	73.4	75	0.7	NA	0.2	0.8	4.95	0	2	58	2	NA	NA	132	NA
76527	1	68	3	5	4.13	95142.07163	5.5	22.6	90.7	94	0.4	1	0.19	0.61	4.95	0	2	62	2	62	125	199	1
77241	1	27	2	5	4.63	38695.98043	4.1	25.6	84.3	97	0.7	1	0.07	0.64	4.95	0	2	67	2	51	85	162	2
35808	2	50	3	5	5	77797.88184	6.4	21.57	80.4	79	0.5	1	0.39	0.92	4.94	0	2	61	2	60	120	193	2
79846	1	39	5	5	5	23229.08839	6.4	22.7	84.8	107	1.1	1	0.21	1.19	4.94	0	1	63	2	NA	NA	212	1
80733	1	47	3	3	0.39	24462.98593	11.4	22	78	84	0.8	1	1.16	6.77	4.94	0	2	36	2	71	134	184	1
79440	2	73	4	4	0.77	17697.84886	5.6	35.5	113	105	0.5	2	0.29	1.85	4.93	0	1	56	2	NA	NA	209	2
40985	2	44	3	5	3.88	93013.72498	6.9	20.98	78.6	79	0.4	1	0.44	1.38	4.92	0	2	58	2	75	98	171	1
40020	1	20	3	3	3.1	97561.38605	7.1	21.71	76	82	0.5	1	0.28	2.19	4.91	0	9	43	2	NA	NA	135	1
31471	2	49	4	2	3.27	28267.81046	7.2	18.4	72.5	65	0.7	1	1.43	3.06	4.88	0	1	92	1	106	130	243	1
83097	1	51	3	5	4.3	129742.4988	4.9	22.1	87.8	95	0.9	1	0.16	1	4.88	0	2	71	2	38	125	204	2
81358	2	77	4	1	0.77	15061.61017	7.2	38.9	111.2	105	0.5	2	0.41	1.37	4.87	0	1	54	1	NA	NA	233	2
80092	2	65	5	4	3.22	16097.97194	5.6	21.2	82.7	112	0.6	1	0.43	1.22	4.84	0	1	96	2	NA	NA	250	2
37363	1	25	5	4	3.61	90053.00441	6.8	22.52	73.7	75	1.1	1	0.14	1.39	4.83	0	2	64	2	NA	NA	140	1
36024	2	50	3	5	5	53411.32923	55.9	34.34	109.1	78	0.4	1	0.14	0.82	4.82	0	2	51	2	NA	NA	235	2
39286	2	44	4	5	5	19242.44688	6.1	27.94	97.6	85	0.8	2	0.14	0.66	4.82	1	2	54	2	NA	NA	185	2
37576	2	35	1	4	5	32154.80572	6.4	28.83	102	100	0.6	1	0.14	0.78	4.81	0	2	78	2	58	82	172	2
80137	1	30	5	3	2.23	13688.12469	5.1	17.6	66.2	91	0.9	NA	1.65	2.13	4.8	0	2	53	2	81	119	188	1
82205	2	43	3	5	4.3	105380.0361	6.1	20.8	83	84	0.9	1	0.23	1.01	4.79	0	2	91	2	NA	NA	204	2
40607	2	40	4	5	5	23916.78788	7.5	27.06	84.2	87	0.6	1	0.26	0.63	4.78	0	2	55	2	86	108	180	2
35190	1	54	3	5	3.79	88815.80737	5.9	19.86	82.3	86	0.6	1	0.25	1.35	4.76	0	1	63	2	109	104	189	1
39564	2	43	4	4	5	25599.21534	7.6	30.21	104.3	96	0.5	1	0.3	0.73	4.76	0	2	55	2	NA	NA	174	1
33107	2	57	4	5	5	32474.70832	7.6	36.12	91.7	101	0.5	2	0.31	2.15	4.75	0	1	58	2	69	167	239	2
74352	1	65	5	3	5	14486.39987	5.2	NA	NA	109	0.7	NA	0.13	0.84	4.74	0	2	38	2	NA	NA	226	1
78080	1	58	5	5	5	12457.07056	9.1	28.3	93.4	107	0.5	1	0.25	0.77	4.74	0	1	34	2	136	104	165	2
78735	1	44	3	4	5	103376.0842	5.5	30.2	101	103	1.4	1	0.07	0.63	4.74	0	2	30	2	292	72	160	2
75124	1	47	5	5	5	19330.72598	7.9	30.1	98.6	73	1.4	NA	0.25	0.81	4.73	0	1	62	1	NA	NA	181	2
34717	1	42	3	5	3.75	97483.13435	8.1	31.16	105.8	104	0.8	1	0.24	3.1	4.71	0	2	50	2	NA	NA	183	1
76539	2	36	3	5	5	47913.99307	6.7	19.5	78.4	86	0.9	1	0.16	0.53	4.68	0	2	51	2	106	104	176	2
83153	1	20	5	4	0	28680.04649	7.2	18.6	68	84	1.1	1	0.94	0.63	4.68	0	2	57	2	155	44	132	1
32791	2	28	3	5	2.74	72251.57569	9.8	27.14	89.6	209	0.8	1	0.14	0.6	4.67	0	2	85	1	378	140	301	2
76118	2	60	5	1	1.95	16394.91552	6.6	23.3	85.5	88	0.8	2	0.51	2.34	4.66	0	2	74	2	NA	NA	206	2
37601	1	48	1	5	3.98	25140.00201	5.6	28.08	101.5	120	0.7	1	0.25	2.71	4.65	0	2	42	2	NA	NA	245	2
74241	1	72	3	4	3.22	15869.75218	6.6	29.6	107.5	124	0.6	1	0.46	3.23	4.65	0	2	59	3	57	126	196	1
78367	1	30	3	3	0.93	16683.53619	9.4	23.9	85.5	87	0.6	1	0.46	9.66	4.65	0	2	55	2	NA	NA	242	1
39124	2	58	3	4	5	91583.23502	6.9	24.94	86.9	94	0.4	1	0.37	0.81	4.64	0	2	62	2	106	140	223	2
31976	2	44	4	3	NA	19242.44688	5.5	27.32	94.3	96	0.9	NA	0.53	1.21	4.63	0	1	57	2	86	135	209	2
38996	2	55	4	4	5	28302.85536	5	23.73	87.8	149	0.5	1	0.2	1.64	4.63	0	2	65	1	NA	NA	165	2
40855	2	51	3	5	5	77690.95336	5.1	27.46	98	93	0.8	1	0.34	1.22	4.61	1	2	42	2	140	128	198	1
35171	1	44	3	5	5	108279.7714	5.6	26.01	100.6	92	0.9	1	0.61	1.37	4.6	0	2	36	2	121	153	213	1
39868	1	58	1	5	3.11	22778.58563	4.5	30.77	111	97	0.4	1	0.35	1.57	4.6	0	2	48	2	70	125	187	1
39896	1	32	3	2	0.75	43358.34136	7.1	36.65	118.3	103	0.6	1	0.23	2.61	4.6	0	2	32	2	128	108	166	2
76557	1	54	1	1	0.74	25776.13569	5.3	27.8	95.5	100	0.8	1	0.16	1.42	4.6	0	2	39	2	111	169	230	1
78268	2	57	5	3	1.89	18426.75634	6	31.6	101.1	74	0.5	1	0.5	3.79	4.58	0	1	73	2	NA	NA	226	1
76481	2	67	5	3	3.17	12979.35528	8.9	18.8	79.1	93	0.5	1	1.25	3.04	4.56	0	2	86	2	NA	NA	180	2
32550	1	56	3	3	3.5	81229.88269	7.3	21.22	86	94	0.7	1	0.14	2.47	4.55	0	1	66	2	88	146	230	2
81969	1	58	5	3	2.05	13140.4067	9	22.5	84.4	86	0.7	NA	1.41	2.35	4.55	0	2	52	2	271	141	247	1
36903	1	38	3	4	4.42	98945.16223	6.1	27.77	91.8	87	0.8	1	0.14	0.84	4.53	0	2	58	2	NA	NA	248	2
78919	2	47	5	5	5	19456.59145	4.4	24.2	90.3	79	0.8	2	0.3	1.54	4.53	0	2	53	2	78	182	251	2
35654	2	56	1	1	2.35	23796.90074	8.4	30.6	93.9	146	0.7	2	0.49	3.27	4.52	0	2	64	1	250	183	297	2
73945	1	66	3	4	1.74	90209.15256	7.4	37.6	131.8	116	0.7	1	0.22	4.69	4.52	0	1	48	1	NA	NA	206	1
36601	2	46	3	5	5	93324.42374	9.8	29.51	109	85	0.6	1	1.05	1.24	4.51	0	2	63	2	148	181	274	1
32636	2	41	5	4	3.08	38693.19872	7.6	22	74.6	84	0.3	2	0.86	1.65	4.5	0	2	44	2	NA	NA	125	2
81842	2	73	3	5	1.77	72640.72549	7.3	25.1	84.9	90	0.6	1	0.65	0.93	4.49	0	1	88	2	NA	NA	235	1
36935	2	34	4	4	3.62	35935.15916	6.6	44.25	113	90	0.6	2	0.14	0.34	4.48	0	1	56	2	120	163	243	2
82090	2	48	5	1	1.47	12956.934	6.4	22.6	76.5	125	0.7	2	1.11	1.33	4.47	0	1	46	2	NA	NA	185	2
40141	2	36	3	4	5	96549.53479	9.4	24.94	90.8	100	0.6	1	0.22	1.17	4.45	0	2	54	2	NA	NA	201	1
82241	2	47	3	5	5	86120.85294	4.6	19.5	72	96	0.8	1	0.47	0.7	4.45	0	2	95	2	NA	NA	202	1
34799	2	28	3	3	3.11	5246.848329	10.2	28.81	105.9	74	0.6	2	0.34	1.19	4.44	0	2	101	2	157	100	232	2
83505	2	70	5	5	1.61	23415.31387	4.7	23	84.1	113	0.9	1	1.01	0.56	4.44	0	1	69	3	167	90	192	2
35593	1	39	5	5	1.2	40378.30227	10.3	23.42	84.8	101	1.2	1	0.84	2.13	4.43	0	2	62	2	131	144	232	2
80078	1	80	5	1	0.52	14870.40947	8.6	25.7	NA	287	0.6	2	0.4	1.18	4.43	0	2	35	1	NA	NA	127	2
77864	1	40	4	3	2.37	32022.37428	4.1	31.4	94.6	93	0.5	1	0.31	0.77	4.42	0	2	37	2	64	103	153	1
80588	2	59	5	4	4.25	13400.96419	3.9	21.9	82.6	97	0.2	2	0.6	2.84	4.42	0	2	64	2	110	141	227	2
74249	2	16	5	NA	5	7107.554104	4.2	21.1	75.9	94	0.6	NA	0.46	0.85	4.41	0	2	66	2	52	85	161	NA
80349	2	28	5	5	3	33997.95433	6.2	26.6	88.1	96	1.4	1	0.23	1.02	4.41	0	2	61	2	85	62	140	1
79939	2	47	3	5	5	117802.8246	6.6	22	84.8	97	0.6	1	0.28	1.6	4.4	0	2	70	2	NA	NA	190	1
81434	1	80	3	5	4.19	31638.48448	6.8	31.5	NA	NA	NA	NA	0.3	1.78	4.39	0	1	NA	2	NA	NA	NA	1
32381	2	32	5	5	1.24	7119.824502	8.4	29.95	89.1	84	0.7	1	0.35	0.96	4.38	0	2	65	2	69	131	210	1
33489	2	32	3	5	5	62344.27488	7.1	21.03	77.4	86	0.1	2	0.87	1.07	4.38	0	2	57	2	267	89	199	1
79190	1	41	1	3	4.71	23821.63048	5.3	45.9	126.4	109	0.9	1	0.1	1.95	4.38	0	2	49	2	185	244	330	2
36309	2	47	4	5	5	23949.7053	5.5	27.32	88.4	102	0.6	1	0.75	1.18	4.37	0	2	102	2	49	93	205	1
73924	2	39	3	5	NA	58666.98358	6.9	24.9	82.4	85	0.7	1	0.2	0.43	4.36	0	2	65	2	44	111	185	1
79763	1	59	3	3	5	112908.5901	6.4	19.8	77.9	70	0.7	1	0.81	3.47	4.36	0	2	83	2	NA	NA	219	1
33345	2	46	3	5	1.02	125339.0274	10.1	47.79	115.8	89	0.3	1	0.56	0.8	4.34	0	1	50	2	NA	NA	241	1
36653	2	49	3	5	5	92950.24721	7.2	25.47	86	78	1.1	1	0.51	1.77	4.34	0	2	69	2	65	122	204	2
81032	1	71	4	3	1.03	13351.01983	8.8	22.2	82	111	0.5	1	0.24	4.79	4.34	0	1	64	2	110	163	249	1
34637	1	48	3	2	0.9	33892.61773	8.1	36.54	124.5	85	0.7	1	0.14	3.99	4.33	0	1	34	2	NA	NA	243	2
82200	1	31	1	3	3.58	74749.83476	7	23.5	90	84	0.5	1	0.13	0.62	4.33	1	2	54	2	NA	NA	170	2
82138	1	61	4	3	3.95	11014.26089	9.4	23.3	96.5	111	0.5	1	2.38	5.09	4.32	0	1	47	2	173	132	214	1
32641	1	50	1	4	2.3	15695.75614	10	26.52	95.1	201	0.9	1	0.22	1.17	4.31	0	2	43	1	NA	NA	150	1
35081	1	49	3	5	5	74867.26897	4.3	22.82	87.5	86	0.7	1	0.22	2.46	4.31	0	2	81	2	118	132	237	2
78991	1	61	1	5	5	12239.32261	7.7	31.3	100.8	91	0.9	1	0.15	0.89	4.31	0	2	33	2	NA	NA	152	2
34132	2	27	1	4	1.07	22237.01734	6.4	32.7	90	84	0.7	2	0.27	3.59	4.3	0	2	78	2	55	157	246	2
82360	2	51	3	5	5	108424.9811	8.2	22.9	78.5	92	0.6	1	0.64	1.31	4.29	0	2	70	2	NA	NA	166	1
35255	2	45	4	4	1.81	26754.15132	4	27.02	89.6	88	0.5	1	0.26	1.59	4.28	0	1	60	2	NA	NA	274	2
39624	2	29	3	5	3.57	66369.93284	9.5	21.4	73.4	114	0.8	1	0.14	0.76	4.28	0	2	77	2	NA	NA	198	2
31304	1	53	1	1	NA	20579.81002	10.1	31.15	115.3	133	0.8	1	0.98	2.25	4.27	0	1	63	2	209	170	275	1
33441	2	26	3	5	5	67217.52816	4.6	24.69	79.5	87	0.9	1	0.83	1.05	4.27	0	2	70	2	89	77	165	1
74355	1	61	3	4	NA	93418.57831	8.3	27.6	102.6	100	0.7	1	0.07	1.11	4.27	0	2	54	2	NA	NA	221	2
41014	1	55	4	4	4.08	28623.61855	7.5	30.12	107.5	111	1.1	1	0.92	1.92	4.26	0	1	51	2	408	NA	170	1
79916	2	55	5	5	5	19880.75938	6.7	34.5	109.1	155	0.4	NA	0.63	0.77	4.25	0	1	66	3	NA	NA	222	2
31859	2	46	3	4	5	117359.687	13.8	26.81	84.2	102	0.8	1	0.14	0.67	4.24	0	2	81	2	NA	NA	196	2
38219	2	40	4	2	2.71	25854.46747	6.9	40.26	119.2	131	0.6	1	0.22	1.5	4.24	0	2	52	2	NA	NA	190	1
38116	1	53	3	5	5	82142.50666	7.7	25.83	95.2	95	0.9	1	0.2	1.28	4.23	0	2	50	2	NA	NA	173	1
73833	2	34	5	5	5	13157.70307	6.9	18.5	74.1	87	0.4	1	0.54	1.07	4.23	0	2	41	2	NA	NA	168	2
39723	1	59	3	5	5	69682.29123	5.8	27.14	108.7	83	0.7	1	0.25	1.34	4.21	0	1	50	2	NA	NA	166	1
39936	2	42	3	4	5	100313.6659	4.6	23.22	80.7	93	0.5	1	0.24	0.97	4.21	0	2	59	2	NA	NA	207	2
37521	1	52	4	3	5	25584.42697	4.4	29.24	98.1	133	0.9	1	0.28	1.11	4.2	0	2	45	2	118	147	216	1
39838	1	58	3	4	2.09	26077.1796	4.8	31.89	107.3	157	0.5	2	0.14	5.32	4.2	0	2	38	2	NA	NA	233	2
40911	1	37	3	3	5	95186.95726	5.6	24.94	98.5	82	0.8	1	0.33	1.27	4.2	0	2	37	2	NA	NA	239	2
76303	2	43	4	1	NA	13607.95386	3.1	27.8	92	94	0.3	2	0.3	0.88	4.2	0	2	44	2	50	137	191	2
32691	1	43	4	3	2.18	25620.53356	6.4	23.89	88.8	65	0.7	1	2.23	5.8	4.19	0	2	64	2	NA	NA	125	1
35696	2	51	1	5	5	18498.12096	6.9	22.25	87.6	90	0.6	1	0.29	1.76	4.19	0	1	85	2	80	107	208	2
78486	2	60	5	5	5	13257.797	4.2	18.1	73.3	101	0.9	1	0.48	0.63	4.19	0	2	75	2	66	74	162	2
35676	1	21	3	5	1.29	49581.82514	6.9	24.89	80	93	0.9	1	0.14	0.54	4.18	0	2	35	2	NA	NA	148	2
36335	2	46	3	5	5	92505.17482	5.1	18.26	70.4	88	0.7	1	0.47	1.05	4.18	0	2	75	2	68	107	196	2
31661	1	48	4	5	2.49	21367.26979	4.6	24.82	92.7	105	0.9	1	0.2	2.02	4.17	0	1	30	3	NA	NA	137	2
79810	1	75	5	2	5	23274.58907	5.6	26.5	95	106	0.6	2	0.85	1.48	4.16	0	2	46	2	NA	NA	243	1
82143	1	73	3	5	5	54701.76055	6.3	24.3	90.5	81	0.6	1	0.36	1.72	4.16	0	2	47	2	NA	NA	144	1
36332	2	33	5	5	5	71970.78912	5.4	25.36	84.6	97	0.7	2	0.41	1.26	4.15	0	2	62	2	45	72	143	2
82577	2	31	3	5	5	86871.7763	10.6	28.3	90	87	0.5	1	0.3	0.71	4.15	0	1	83	2	NA	NA	198	1
39873	2	57	4	4	2.38	19242.44688	6.3	35.12	105.9	81	0.6	2	0.14	6.91	4.15	1	2	66	2	NA	NA	252	2
81042	1	63	1	5	5	17792.27914	4.8	27.7	97.3	80	0.5	2	0.3	0.93	4.13	0	2	45	2	NA	NA	169	1
76493	1	38	4	3	NA	25930.21242	5.1	32.1	100.4	93	0.4	1	0.67	0.74	4.12	0	2	47	2	NA	NA	146	1
77768	1	62	2	1	4.35	15265.90334	9.1	26.3	96.4	89	0.8	1	0.25	0.8	4.12	0	2	44	2	NA	NA	222	1
34644	2	38	1	2	0.93	18011.73532	9.8	33.68	102.5	99	0.6	1	0.52	1.32	4.11	0	2	43	1	NA	NA	203	2
75980	1	31	3	5	5	59560.7423	4.6	23.9	87.8	90	0.9	NA	0.19	0.77	4.1	0	2	55	2	58	68	135	2
76051	1	50	3	4	NA	98972.68327	6.5	28.5	100.2	110	2.1	1	0.25	2.97	4.1	0	2	50	2	100	139	209	1
77287	2	53	5	5	4.84	16781.38565	7	22.2	87	79	1.1	2	1.1	0.69	4.1	0	2	106	2	NA	NA	268	2
34955	2	34	3	5	5	91115.08321	8.4	21.97	78.9	55	2.1	1	0.21	0.98	4.09	0	2	58	2	95	193	270	2
38498	2	30	4	4	0.52	35935.15916	7.9	35.66	105.2	83	0.4	2	0.28	0.39	4.09	0	2	68	2	NA	NA	221	1
34391	1	38	3	4	4.91	73867.83207	6.9	25.28	87	86	0.9	1	0.14	3.07	4.08	0	2	43	2	NA	NA	160	2
34643	1	39	2	1	NA	65600.85418	5.4	28.69	NA	101	0.6	NA	0.24	2.54	4.08	0	2	37	2	502	NA	209	1
39247	2	25	3	5	2.65	70457.10019	6.4	20.88	72.6	77	0.7	1	0.14	0.77	4.08	0	2	87	2	NA	NA	179	2
74708	1	76	5	1	5	18145.32578	8.8	23	NA	132	0.7	NA	1.09	2.44	4.08	0	2	45	1	94	77	141	1
80706	1	50	5	2	1.81	13152.88383	11	25.1	90	86	0.5	2	0.45	1.3	4.08	0	2	50	2	NA	NA	204	2
31807	2	57	2	5	5	77644.89434	7.6	45.79	131.3	110	1	1	0.28	2.06	4.07	0	1	67	2	139	130	225	2
34344	2	50	3	5	5	118113.7933	10.5	35.39	105	144	0.5	2	0.23	1.93	4.07	0	1	55	2	NA	NA	285	2
39254	1	34	5	4	5	61774.82153	5.7	24.23	86.5	75	0.6	2	0.32	1.82	4.07	0	2	37	2	NA	NA	163	2
31831	1	46	3	3	4.26	103627.468	5.7	33.04	113	92	0.9	1	0.29	1.1	4.06	0	2	41	2	NA	NA	196	2
35412	1	34	3	5	5	77480.79503	10.6	26.76	95.7	85	0.6	1	0.76	1.81	4.05	1	2	46	2	NA	NA	271	1
38859	1	44	3	2	2.45	35295.81749	6.5	34.58	119.3	103	0.7	1	0.25	4.04	4.02	0	2	43	2	80	77	136	2
74394	2	51	4	3	2.27	19406.46732	3.4	36.8	106.2	97	1	2	0.24	0.75	4.02	0	2	48	2	51	122	180	2
36666	2	20	3	3	5	66369.93284	5.9	17.55	73.8	87	0.9	2	0.14	1.01	4.01	0	2	71	2	74	88	174	2
39927	1	46	3	5	5	88900.98856	6.9	23.78	102	111	0.9	1	0.14	1.59	4.01	0	2	45	2	169	145	224	2
77025	1	55	5	3	2.15	22157.96587	7.7	22	79.5	150	0.5	NA	1.35	2.82	4.01	0	2	45	2	90	148	211	1
39058	1	42	3	4	5	112247.0623	9.8	29.72	111.4	85	0.4	1	2.95	1.43	4	0	2	59	2	41	126	193	1
31953	2	33	3	5	5	102626.4822	9.4	24.71	92.6	83	0.7	1	0.27	0.58	3.99	0	2	69	2	NA	NA	236	2
31724	2	37	5	5	5	102185.7186	7.3	19.18	71.7	77	0.7	1	0.2	0.79	3.97	0	2	70	2	NA	NA	241	2
38201	1	36	3	5	5	62788.36064	8.6	30.67	108.2	88	0.5	1	0.14	1.05	3.97	0	2	29	2	NA	NA	159	2
81054	2	66	5	3	1.27	19222.56667	9.7	24.9	92.9	126	0.6	2	0.66	1.21	3.97	0	1	48	1	NA	NA	161	2
82167	1	70	3	5	5	38475.63708	12.9	26.7	103.5	134	0.7	1	0.15	1.71	3.97	0	1	57	2	NA	NA	191	2
76369	1	31	3	5	2	16687.68302	7.3	23.7	88.6	91	0.9	1	1.86	2.44	3.96	0	2	62	2	NA	NA	205	1
75071	1	33	5	4	1.27	19012.33926	6.1	35.4	110	105	0.7	1	0.35	1.09	3.95	0	2	35	2	NA	NA	224	2
79863	1	45	1	3	1.39	29442.89738	6.2	27.1	93.8	103	0.8	1	0.07	4.32	3.94	0	2	57	2	106	174	252	1
36148	1	44	4	3	1.81	17277.67951	7.9	40.65	124.3	109	0.8	1	1.21	3.16	3.93	0	2	47	2	294	67	173	1
38775	1	47	5	3	0.85	36876.65937	6.6	22.29	84.5	102	0.6	NA	0.51	2.47	3.93	0	2	48	2	106	128	197	1
37353	1	45	1	1	0.86	26377.00369	7.1	24.4	85.2	120	1	1	0.14	1.83	3.92	0	2	35	2	NA	NA	154	2
83604	1	60	5	2	5	6858.045662	5.1	24.5	87.6	97	1	1	0.63	2.07	3.92	0	2	45	2	109	116	183	1
34851	1	56	4	2	1.53	24188.65529	6.4	21.51	69.6	75	0.6	NA	0.47	3.65	3.91	0	2	96	2	NA	NA	197	1
33518	1	20	3	3	1.71	54187.25159	7.4	32.64	100.7	91	0.6	1	1.14	1.8	3.9	0	2	29	2	NA	NA	235	1
81643	2	50	2	5	1.07	16129.35733	5.2	25.1	84.3	93	0.6	2	0.41	1.32	3.9	0	2	60	2	83	86	163	2
83674	1	40	3	5	4.19	79806.21363	9.1	32.8	100.4	86	0.6	1	0.07	0.59	3.9	0	2	47	2	NA	NA	176	2
32924	1	53	4	1	2.09	32455.94806	9.6	49.8	158.6	351	0.4	2	0.89	1.63	3.89	0	2	52	1	NA	NA	216	1
33244	2	28	3	3	5	6143.136966	9	22.04	81.9	75	0.7	1	0.14	0.48	3.89	0	2	64	2	171	139	237	2
37867	1	46	3	5	5	103627.468	4.9	28.53	100.2	96	1.4	1	0.25	2.4	3.89	0	2	56	2	226	216	317	2
32674	2	26	5	5	1.57	72181.57652	7.5	19.82	72.7	91	0.6	1	0.52	0.83	3.88	0	2	71	2	NA	NA	176	2
76670	1	49	3	3	2.61	128881.5021	5.7	27.1	96	106	0.7	1	0.16	1.15	3.88	0	2	40	2	NA	NA	245	2
79525	1	64	5	4	0.87	15135.92539	6.4	24.8	96.2	143	0.6	1	0.31	2.82	3.88	0	1	42	1	209	53	137	2
74923	1	24	4	4	1.42	22712.41935	4.2	35.1	113.7	111	0.7	1	0.19	0.84	3.87	0	1	44	2	39	78	130	1
38067	2	35	4	3	2.49	26413.62568	6.4	32.23	104.4	79	0.6	NA	0.14	1.01	3.86	0	2	55	2	NA	NA	158	2
39322	1	41	1	1	0.74	18531.43407	7.3	29.64	103.7	109	0.7	1	0.41	3.88	3.86	0	2	51	2	253	138	240	1
40726	1	48	3	4	5	93752.31031	6	38.61	133	119	1.4	1	0.21	1.15	3.86	0	1	39	1	97	58	116	1
79573	1	29	5	5	3.81	25585.71985	7.1	24.3	89.6	92	1.2	1	0.21	1.22	3.86	0	2	43	2	154	104	178	1
36883	1	45	3	3	5	113664.4973	10.2	57.7	155.2	119	0.8	1	0.32	0.98	3.83	0	2	40	2	141	141	209	1
38764	2	59	3	3	3.9	92689.52397	5.7	26.71	96	92	0.7	1	0.4	1.74	3.83	0	2	86	2	NA	NA	263	1
39349	2	49	4	4	0	21210.21619	6.7	36.08	102.5	65	0.4	1	0.32	1.13	3.83	0	1	27	2	NA	NA	152	2
78186	2	67	3	3	5	56619.32637	6.4	24.2	92	91	0.5	1	1.02	2.33	3.83	0	1	54	2	NA	NA	192	1
33061	2	50	4	5	5	28302.85536	7.4	22.57	81.3	76	0.6	1	0.22	2.48	3.82	0	2	76	2	73	93	184	2
38150	2	40	4	4	3.88	24099.64171	4.6	26.7	88.8	81	0.6	1	0.37	2.12	3.82	0	2	79	2	NA	NA	202	2
76560	1	57	5	5	3.22	13082.13014	6.1	21.1	78.5	81	0.6	2	0.28	1.25	3.82	0	2	78	2	NA	NA	212	2
76974	2	38	3	5	5	63776.41931	5.4	22.3	80	87	0.9	NA	0.25	1.26	3.82	0	2	86	2	NA	NA	164	2
83146	1	67	2	2	1.72	17523.5009	9.5	28.8	101.3	92	0.8	1	0.22	2.56	3.82	0	1	40	2	125	138	203	1
40364	1	52	1	4	4.69	19775.57986	6.9	28.76	97.3	93	0.4	1	0.25	1.58	3.81	0	2	48	2	NA	NA	184	2
34754	1	42	4	4	2.96	18178.86759	9.4	32.69	105.2	134	0.9	1	0.92	2.97	3.8	0	1	45	2	NA	NA	267	1
39978	1	48	3	4	2.12	103627.468	5.7	25.48	96.4	93	0.9	1	0.14	1.91	3.79	0	2	63	2	113	115	201	1
75662	2	44	2	5	5	23631.18979	7.1	26.1	93.2	83	0.6	1	0.56	0.62	3.79	0	2	79	2	58	91	182	2
38770	1	42	3	5	5	93752.31031	9.4	35.47	111.6	90	0.7	1	0.14	1.08	3.78	0	2	34	2	NA	NA	212	2
79618	2	41	3	4	0	15212.50693	7.1	23	75.2	78	0.3	1	0.25	1.71	3.78	0	2	68	2	NA	NA	198	2
31291	1	52	4	4	4.29	25412.96681	5.1	39.5	125.3	83	0.6	2	0.23	1.74	3.77	0	1	39	2	NA	NA	222	2
77560	2	60	4	5	5	20350.1099	4.7	39.1	113	154	1	1	0.31	1.27	3.77	0	1	59	1	140	116	203	1
37257	1	29	3	4	5	85112.45149	6.1	23.12	87.5	81	0.6	1	0.96	2.44	3.76	0	2	57	2	82	106	179	1
39354	1	54	4	5	1.77	21638.92608	6.4	24.29	88.2	88	0.7	1	0.31	3.64	3.76	0	2	91	2	70	134	239	2
40308	1	46	3	4	1.13	87154.15023	7	28.71	102.4	96	0.8	1	1.4	2.36	3.76	0	2	41	2	221	165	250	1
80863	2	37	5	5	5	14019.46188	5.1	24.8	91.2	80	0.5	2	0.27	0.79	3.76	0	2	71	2	NA	NA	209	2
81993	1	43	5	5	4.19	17618.31678	7.5	30.5	99.4	107	0.8	NA	0.59	1.76	3.75	0	1	46	2	128	125	197	2
35473	1	49	4	4	0.84	25620.53356	6.2	28.28	99.4	331	0.8	1	2.07	4.78	3.74	0	1	43	1	NA	NA	185	1
76738	2	63	5	5	5	16022.87056	5.5	23.4	83.8	88	0.9	1	1.11	2.33	3.74	0	1	64	2	120	237	325	2
81382	1	71	1	4	4.84	12925.72173	4.9	29.4	105.8	98	1.1	1	0.28	2.07	3.74	0	1	63	2	91	98	179	1
40178	2	53	3	5	3.13	92689.52397	6.1	29.15	87	89	0.7	1	0.4	1.53	3.73	0	1	63	2	NA	NA	186	2
40589	1	35	5	5	5	69747.14151	5.9	26.62	87.2	75	1.3	1	0.4	1.48	3.73	0	2	55	2	NA	NA	163	2
33735	2	36	3	5	5	97463.68627	4.2	25.44	89	102	1.4	1	0.22	1.04	3.73	1	2	74	2	NA	NA	275	2
32386	1	34	3	5	5	50133.59571	4.8	24.78	87.7	90	0.4	1	0.26	2.8	3.72	0	2	64	2	99	100	184	1
39229	1	57	4	3	1.87	26584.65761	6.3	31.57	110.4	181	0.5	2	0.14	6.57	3.72	0	2	41	1	NA	NA	135	1
40595	2	34	3	4	4.66	106002.3457	3.1	20.62	67	109	0.8	1	0.14	0.71	3.72	0	2	78	2	NA	NA	219	1
77168	2	80	3	4	4.28	32788.77121	6.8	24.5	91.5	102	0.4	1	0.18	1.53	3.72	0	2	87	2	NA	NA	211	2
77176	2	41	1	2	2.1	14682.3306	5.7	31.2	113	332	0.5	1	0.26	0.73	3.72	0	2	40	1	238	115	203	2
79575	2	47	3	3	0.64	22376.6535	6.7	19.9	82	87	0.7	1	0.91	0.73	3.72	0	2	58	2	NA	NA	173	1
33932	1	28	3	4	4.39	72060.39072	10.5	19.18	77.5	66	0.7	1	0.14	1.08	3.71	0	2	53	2	NA	NA	131	1
34743	2	53	3	5	5	107317.6935	6.9	27.18	92.2	123	0.6	1	0.37	0.97	3.7	0	1	52	2	141	133	213	1
31732	1	53	4	3	5	26873.66414	4.4	33.96	110.2	62	0.6	1	0.34	1.87	3.69	0	1	50	2	NA	NA	179	1
34696	1	25	4	5	5	24613.46037	7.1	32.07	107.6	94	0.8	1	0.14	1.19	3.69	0	2	54	2	NA	NA	224	2
41111	1	25	3	5	0.98	72201.72444	5.6	26.24	102.2	97	1.7	1	0.36	0.73	3.69	0	2	40	2	NA	NA	200	1
83268	1	25	3	4	NA	75025.20432	6.5	27.3	92.4	81	0.8	NA	0.24	0.94	3.69	0	2	64	2	NA	NA	187	1
75836	1	16	5	NA	5	12630.10076	4.6	19.1	68.8	95	0.9	NA	0.18	0.44	3.68	0	2	52	2	47	95	156	NA
80873	2	36	5	5	5	14376.11577	6.7	24.7	81.9	95	0.5	1	0.45	1.19	3.67	0	2	60	2	68	97	171	2
83016	2	80	4	5	5	13556.45346	6.5	24.3	87.5	104	0.4	2	0.28	2.54	3.67	0	2	67	2	80	116	199	2
79422	2	46	3	5	5	75463.80656	3.1	23.9	83.6	93	0.3	1	0.31	0.76	3.66	0	2	78	2	37	117	202	2
38860	2	54	3	2	4.55	97426.90365	5.9	26.19	90.7	110	0.7	1	0.48	0.92	3.65	0	1	54	2	113	145	222	2
76990	1	21	3	3	5	83274.53844	7.8	21.3	82.7	102	1	1	0.11	0.61	3.65	0	2	50	2	94	102	171	1
39729	2	44	5	4	1.72	77834.00693	6.1	24.93	81.8	95	0.6	1	1.17	1.46	3.64	0	2	79	2	NA	NA	188	1
76635	1	59	5	5	5	12698.76587	6.2	23.1	90.9	96	0.9	1	0.41	0.9	3.64	0	2	38	2	NA	NA	219	2
36045	2	20	3	4	5	66948.02506	6.9	25.86	83.8	83	0.6	1	1.09	1.51	3.63	0	2	59	2	81	122	197	1
74549	2	55	5	4	3.58	22708.45082	10.2	21.6	92.7	223	0.5	2	0.45	0.68	3.63	0	2	42	1	NA	NA	252	2
75745	2	44	5	5	1.82	21068.66878	8.3	24.9	93.2	94	0.4	1	0.65	0.97	3.63	0	2	57	2	NA	NA	178	2
32566	1	43	4	3	5	21474.7427	6.6	30.92	107.4	104	0.4	1	0.28	1.77	3.62	0	2	45	2	226	93	183	2
32094	2	45	3	3	5	109564.7801	11.1	34.16	101.7	98	0.8	1	0.26	0.39	3.61	0	2	86	2	NA	NA	172	1
34828	1	21	4	4	1.04	24613.46037	5.1	26.26	86	91	1.2	1	0.52	0.96	3.61	0	2	65	2	55	30	106	2
37732	1	28	4	4	3.06	26195.12337	7.9	27.39	94.8	75	1.4	1	0.68	9.45	3.6	0	2	83	2	51	85	178	1
31638	2	22	3	5	4.56	66948.02506	7.4	22.07	73.3	85	0.7	1	0.76	0.62	3.59	0	2	72	2	NA	NA	191	1
37930	1	48	4	2	2.42	25918.77232	3.8	23.82	88.2	101	0.7	1	4.08	1.72	3.59	0	1	63	2	160	143	238	1
39011	1	32	3	3	2.71	80729.0734	9.3	26.99	NA	79	0.7	NA	0.38	0.96	3.59	0	2	67	2	NA	NA	173	1
82213	1	46	3	5	3.67	60508.68831	11.2	24.2	90.1	86	0.9	1	0.12	0.56	3.58	0	2	45	2	NA	NA	132	2
33565	1	57	3	3	1.44	31567.50714	7.6	21.74	87.3	104	0.4	1	0.61	3.07	3.57	0	2	46	2	NA	NA	160	1
75549	2	38	3	5	NA	92816.42001	7	18.6	68.7	94	0.9	1	0.29	0.61	3.57	0	2	76	2	55	77	164	2
79268	2	55	3	4	5	93092.34476	5.4	26.3	96.6	105	0.7	1	0.64	2.07	3.57	0	2	78	2	40	117	203	1
80990	1	35	5	3	0.09	19349.07108	6.9	29.1	102.5	78	0.4	1	0.36	2.07	3.57	0	2	38	2	NA	NA	305	1
37592	2	22	1	2	1.48	22560.09704	7.5	23.8	83.5	124	0.7	2	0.2	1.86	3.56	0	2	41	2	NA	NA	160	2
38242	1	26	5	5	3.01	95917.05971	3.7	21.54	78.8	81	0.7	1	0.3	0.7	3.56	0	2	56	2	NA	NA	118	2
76012	1	59	5	1	2.52	11244.19625	6.8	26.2	93.5	153	0.9	2	0.32	0.83	3.56	0	2	54	1	NA	NA	151	1
79958	2	70	3	5	5	50787.08047	5.3	27.1	94.5	97	0.5	1	0.24	0.55	3.56	0	2	72	2	57	96	179	1
38961	2	47	4	4	1.02	21074.601	6.4	38.78	108.4	101	0.5	2	0.5	0.93	3.55	0	1	69	2	NA	NA	205	2
81122	2	37	4	4	0.84	36435.50222	5.4	35.3	110.8	90	0.3	1	0.17	0.51	3.55	0	1	55	2	NA	NA	202	2
81974	1	41	3	5	5	128477.1021	6.6	30.5	106.5	119	0.8	1	0.23	1.07	3.55	0	2	69	2	NA	NA	187	2
34947	2	29	1	3	0.93	19744.02076	8.7	26.67	84.8	60	0.8	NA	0.58	0.42	3.54	0	1	81	2	NA	NA	210	1
73980	1	43	2	1	NA	23744.90606	5.7	22	85.3	105	0.4	2	0.1	6.69	3.54	0	2	53	2	NA	NA	207	1
80279	1	38	3	3	5	59666.07307	5.6	24.5	89.4	83	0.9	1	0.11	5.06	3.54	0	2	46	2	111	82	150	2
31214	2	46	3	4	0.77	87765.05095	7.6	35.44	113.5	91	0.4	1	0.29	0.64	3.53	0	2	35	2	880	NA	440	1
77239	2	36	3	1	0.17	27273.70491	8.3	70.1	152.2	86	0.7	1	0.23	1.69	3.52	0	2	45	2	76	122	182	2
38901	1	53	3	4	5	81229.88269	6.1	27.74	106.2	105	0.9	1	0.38	2.79	3.51	0	1	37	2	205	124	202	1
76966	2	48	5	4	5	19177.27342	8.6	22.3	82	94	0.4	2	0.44	1.68	3.51	0	1	58	2	NA	NA	216	1
82043	2	57	5	5	4.13	17485.41171	7.2	34.5	103.5	91	0.6	1	0.53	1.52	3.51	0	1	62	2	NA	NA	329	1
82776	1	37	5	3	2.16	20581.3074	5.7	23.6	94.3	107	1	1	0.56	2.1	3.51	0	2	54	2	NA	NA	205	1
40275	1	35	4	5	2.25	20946.46322	3.8	28.83	102	112	1.1	2	0.14	1.72	3.51	1	1	34	3	NA	NA	191	2
35790	1	51	4	3	3.87	21367.26979	6.9	40.64	128.8	91	0.7	1	0.34	4.38	3.49	0	2	55	2	NA	NA	246	2
36379	2	58	1	3	3.73	19793.74563	3.5	24.38	81.3	94	0.7	1	0.44	2.62	3.49	0	2	95	2	102	70	185	2
37333	1	30	3	5	4.7	73918.27804	7.1	26.33	94	79	0.9	1	0.28	1.16	3.49	0	2	36	2	NA	NA	202	2
76894	2	18	5	NA	3.18	11379.67817	12.5	26.1	81.1	123	0.3	2	2.13	0.55	3.49	0	2	49	2	NA	NA	211	1
74176	2	51	5	1	0.5	12994.33379	4.4	21	80.1	98	0.9	NA	0.84	2.63	3.48	0	2	86	2	96	122	227	2
32799	1	31	3	5	5	73269.38606	8.4	25.29	91.2	84	0.8	1	0.14	1.14	3.48	1	2	32	2	373	93	200	1
41342	1	51	3	5	5	105938.1998	8.6	38.57	124.2	101	0.8	2	0.14	1.65	3.47	0	2	37	2	NA	NA	225	2
78716	2	46	5	4	4.03	15081.84015	6.2	22.8	87	113	0.4	NA	0.52	1.75	3.47	0	2	54	2	88	132	204	2
80094	2	69	5	2	2.46	9673.264766	6.8	23.1	81.7	153	0.8	NA	0.87	1.11	3.47	0	2	62	1	NA	NA	145	2
80366	1	64	3	5	5	121661.1472	6.8	28.6	103.7	88	0.7	1	1.02	11.27	3.47	0	2	51	2	NA	NA	147	1
39371	2	54	5	3	3.01	103109.2857	4.3	22.25	79.8	75	0.9	NA	0.93	1.82	3.46	0	2	70	2	NA	NA	212	2
31199	2	25	3	4	1	78914.75133	4.9	24.2	77	81	1.2	1	0.14	0.63	3.45	0	2	60	2	36	85	152	2
32212	1	46	3	3	2.73	89638.60938	5.5	31.27	112.7	98	0.7	1	3.09	0.84	3.45	0	2	34	2	171	186	254	1
35298	2	52	3	4	3.35	108893.71	9.3	32	108.2	84	0.5	1	0.48	2.82	3.45	0	2	52	2	NA	NA	275	2
37367	1	54	3	5	1.05	87379.53555	9.4	30.27	112.6	87	0.7	1	0.36	2.18	3.45	0	2	43	2	NA	NA	211	1
40434	1	38	3	3	4.13	85817.40346	4.9	27.77	93.8	97	0.8	1	0.14	1.38	3.45	0	2	70	2	45	130	209	2
40373	1	43	3	2	0.41	39286.38796	7.8	23.52	83.9	103	0.7	2	0.14	1.77	3.44	0	2	50	2	58	101	163	1
33406	2	53	3	4	5	97747.58588	5.9	28.2	101.2	109	0.6	1	0.32	2.08	3.43	0	2	82	2	NA	NA	257	1
76606	2	57	5	4	5	16392.74331	9.6	35	102.1	91	0.5	2	0.56	1.32	3.43	0	1	45	2	NA	NA	137	2
78673	2	32	5	5	3.92	18424.36454	9.1	32.8	95.2	91	0.5	1	0.3	0.6	3.42	1	2	46	2	NA	NA	179	2
38718	2	38	4	3	1	23001.12523	5.6	31.76	91.8	85	0.5	1	0.28	0.81	3.41	0	1	97	2	NA	NA	170	2
74280	2	80	3	5	NA	46672.26588	18	24.4	89.4	145	1.1	1	0.4	2.87	3.41	0	2	78	2	NA	NA	230	1
76006	2	32	3	4	0.77	18953.03804	8.9	28.2	92.6	84	0.7	1	1.91	0.95	3.41	0	2	57	2	67	75	145	1
76667	2	52	3	5	5	113181.1981	4.4	22.1	86.3	96	0.5	1	0.52	2.35	3.41	0	2	79	2	59	106	197	2
34467	2	42	3	5	5	97496.55365	5.7	28.47	88	85	0.8	1	0.3	0.92	3.4	0	2	66	2	63	127	206	2
41087	1	51	3	4	5	83134.75538	7.9	35.64	122.4	119	0.7	2	0.28	2.54	3.4	1	2	28	2	NA	NA	177	1
77094	2	57	5	5	3.81	19640.73533	5.4	27.3	93.9	94	0.4	1	0.47	1.24	3.4	1	2	52	2	NA	NA	217	1
32910	1	39	3	3	3.25	37536.53228	7.5	47.23	152.3	94	0.6	1	0.14	0.74	3.39	0	1	42	1	252	73	165	2
38284	2	40	3	5	4.42	124921.7446	6.4	18.21	74.3	86	0.5	1	0.14	0.62	3.39	0	2	69	2	NA	NA	157	1
83130	1	38	5	5	4.19	19566.42487	9.4	31	112.3	200	0.8	2	0.42	2.86	3.39	0	1	41	1	NA	NA	242	2
35284	1	54	4	1	1	32455.94806	4.6	21.31	74.8	88	0.6	2	0.14	2.01	3.38	0	2	71	2	41	158	237	2
77339	2	41	5	4	2.76	39367.70577	5.5	32.5	96.8	99	0.6	1	0.16	1.02	3.38	0	2	41	2	NA	NA	348	2
79437	1	60	4	4	0.6	10306.70522	7.6	51.8	153.8	76	0.4	1	0.14	2.58	3.38	0	1	40	1	45	103	152	2
34605	1	53	3	5	5	88381.68649	10.4	35.43	121.6	191	0.8	1	0.14	0.91	3.37	0	1	50	1	112	86	158	2
37718	1	48	3	5	5	108279.7714	7.5	31.01	108	99	1	1	0.6	1.41	3.37	0	2	53	2	NA	NA	183	1
77465	2	21	2	3	5	25303.11344	5.4	19.5	65.5	75	1.9	1	0.07	0.3	3.37	0	2	86	2	35	77	170	2
82295	1	80	3	3	1.38	40149.64047	7	24.1	97.6	83	1	1	0.63	2.2	3.37	0	2	54	2	125	102	181	1
32295	1	50	3	5	5	70430.07233	6.1	26.51	94.1	119	0.9	1	0.22	1.67	3.36	0	2	47	2	NA	NA	172	2
73716	1	25	3	5	4.35	95151.75621	5.6	26.3	87.4	77	0.6	1	0.07	0.64	3.36	0	2	61	2	NA	NA	182	2
74419	2	76	3	3	NA	39717.69162	6.9	23.8	95.1	93	1	1	1.25	3.24	3.36	0	2	58	2	NA	NA	188	1
77539	2	38	4	4	5	24469.93256	8	23.3	79.8	83	0.6	1	1.91	0.77	3.36	0	2	56	2	NA	NA	147	1
33029	1	24	1	4	3.5	23113.74027	5.3	27.68	87.6	77	0.7	1	0.14	0.65	3.35	0	2	39	2	NA	NA	164	2
76626	2	51	3	5	5	130773.2339	8.9	27.4	90.8	109	0.5	1	0.11	1.19	3.35	0	1	52	2	123	212	289	1
78987	1	30	3	5	1.65	77849.1082	17.3	24.8	85	124	1.9	NA	0.13	1.16	3.34	0	2	58	2	NA	NA	132	1
82357	2	26	4	3	1.26	34266.74685	5.1	25.5	91.6	82	0.4	2	0.07	0.52	3.34	0	2	55	2	NA	NA	206	2
37836	1	51	3	5	5	70430.07233	14.5	23.61	91.8	92	0.9	1	0.44	3.24	3.33	0	2	57	2	135	183	267	1
38653	1	50	3	5	5	100898.1681	5.1	21.53	90.5	99	0.9	1	0.27	1.87	3.33	0	2	82	2	76	91	188	2
75147	1	42	5	5	5	14842.38421	10.2	21.1	72.7	90	0.7	1	0.28	1.32	3.33	0	2	45	2	NA	NA	181	1
77073	2	67	3	4	0.9	39394.94498	9.1	34	111.4	102	0.3	2	0.25	0.84	3.33	0	1	52	1	108	83	157	2
33307	1	51	4	3	0.05	27371.32458	5.2	35.08	NA	161	0.6	NA	0.41	1.4	3.32	0	1	50	1	194	167	256	2
74256	1	17	5	NA	0.04	8335.812244	4.5	23.5	76.5	78	1	NA	0.21	0.59	3.32	0	1	67	2	NA	NA	209	NA
32483	1	40	1	1	0.47	20384.35959	5.2	25.46	97.2	95	0.5	1	0.35	4.91	3.31	0	2	51	2	268	128	233	1
39225	2	32	1	4	1.23	29586.95106	10.1	23.32	92.5	78	0.5	NA	0.2	0.74	3.31	0	1	56	2	130	171	253	2
40983	2	37	5	4	3.11	76746.44428	3.8	17.65	67.3	89	1	1	1.83	1.01	3.31	0	2	88	2	44	80	177	2
74425	2	62	3	3	3.05	72486.25587	8.2	36.7	117.6	88	0.3	1	0.22	1.41	3.31	0	2	53	2	NA	NA	260	1
35956	2	37	4	2	3.11	26367.60997	7.3	38.81	104.4	103	0.4	1	0.22	0.66	3.3	0	2	46	2	59	101	159	2
81698	1	31	3	4	2.22	67504.94324	3.1	29.2	99	92	0.8	1	0.29	0.65	3.3	0	1	44	2	55	87	142	1
36700	1	32	2	4	0.43	25986.4029	7.4	23.63	89.3	94	0.9	1	0.45	3.09	3.29	0	2	37	2	203	126	204	1
74588	2	74	3	3	3.43	38162.56366	9.2	30.2	103	128	0.6	2	0.3	0.8	3.29	0	2	52	1	273	43	150	2
39823	2	53	5	5	NA	103453.7072	7.1	23.62	82.6	124	0.3	1	1.33	1.36	3.28	0	1	96	2	NA	NA	204	2
35029	2	45	3	5	1.14	27561.48784	7.4	36.89	107.5	139	0.4	2	0.23	2.03	3.28	0	2	41	2	NA	NA	174	1
74676	1	75	5	3	3.93	10750.91136	8.5	NA	NA	184	0.8	NA	0.16	4.32	3.28	0	1	37	1	NA	NA	100	2
78865	2	61	2	3	0.74	10969.49959	7.5	26.4	89.4	97	0.6	1	0.32	0.95	3.28	0	1	66	2	NA	NA	230	2
80330	1	73	5	5	3.18	16106.69797	5.6	27.4	102.9	101	0.6	1	0.22	0.97	3.27	0	2	42	2	NA	NA	213	2
36577	1	34	4	4	1.52	21241.96532	4.3	25.2	85.7	103	1.3	1	0.36	2.43	3.26	0	2	38	2	207	143	222	1
79371	1	63	5	2	2.19	10306.70522	3.5	27.8	103.5	99	0.6	1	0.75	4.12	3.26	0	1	56	2	79	130	202	1
36336	2	45	3	5	5	77909.48763	7.9	21.56	80.2	77	1.1	1	0.14	0.71	3.25	0	1	75	2	NA	NA	224	2
39368	2	41	3	5	5	63295.42644	9	20.54	68.5	110	0.6	1	0.14	1.2	3.25	0	2	69	2	NA	NA	169	2
36550	2	25	3	5	3.57	71269.84367	6.9	27.4	83.4	82	0.5	1	0.26	0.57	3.24	0	1	42	2	94	137	198	2
37442	2	55	4	5	5	19365.84957	11.6	44.86	128.6	88	0.8	2	0.69	1.73	3.24	0	1	36	2	NA	NA	168	1
78662	1	56	4	4	4.28	17048.69354	3.2	28.2	99.3	100	0.8	1	0.1	0.81	3.24	0	2	49	2	NA	NA	202	2
33910	1	42	4	5	2.17	21367.26979	7.1	29.19	90.3	77	0.8	2	0.26	1.78	3.23	0	2	76	2	NA	NA	150	2
35529	1	50	3	4	5	91877.54102	9.5	29.27	104.7	114	0.5	1	0.76	2.87	3.23	0	2	49	2	NA	NA	206	1
35580	2	44	3	5	3.13	100648.7491	8.7	21.67	78.7	85	0.6	1	0.14	0.67	3.23	0	2	57	2	NA	NA	141	2
37484	2	53	4	3	5	23764.3858	3.7	22.44	78.9	91	0.3	1	0.25	1.65	3.23	0	2	117	2	NA	NA	205	2
35023	1	48	4	2	1.24	21638.92608	5.8	33.99	118.7	91	1.3	1	0.24	2.9	3.22	0	1	55	2	84	143	215	2
80385	1	68	4	3	5	8550.269949	9.9	31.5	102.7	99	1.6	1	0.25	1.94	3.22	0	1	110	2	NA	NA	207	1
38214	1	49	4	4	4.22	27184.29981	3.8	38.06	124.6	90	0.8	NA	0.14	1.25	3.21	0	1	69	2	92	115	202	2
31863	2	29	4	4	5	28273.0948	8.4	21.29	79.4	74	0.6	1	0.26	0.84	3.2	0	2	62	2	NA	NA	161	2
39460	1	39	3	5	5	57930.79659	5.5	20.61	80.6	78	1.7	1	0.14	1.56	3.19	0	2	70	2	NA	NA	190	2
79432	1	73	5	4	1.27	12759.80489	6.7	29.2	105	164	0.8	2	1.88	0.62	3.19	0	1	27	1	176	79	141	1
80709	2	59	5	3	5	16137.57818	3.1	21.7	80.4	98	0.7	1	0.76	0.83	3.19	0	2	55	2	125	138	218	2
77741	2	73	3	5	2.09	45882.81803	5.7	24.8	89.5	96	0.6	1	0.28	1.23	3.18	0	2	95	2	80	113	224	2
31344	2	55	3	5	5	77690.95336	5.3	32.18	102.6	99	0.4	1	0.14	0.88	3.17	0	1	47	2	127	139	211	2
33347	1	45	1	2	1.39	19497.86643	6.9	24.06	92.7	83	1.7	1	0.14	2.2	3.17	0	2	33	2	186	92	162	2
38801	1	55	1	1	1.28	19146.71715	9.4	31.46	104.2	102	0.6	1	0.75	6.32	3.17	0	1	50	2	201	154	244	1
41424	1	53	3	4	5	99798.25731	4.8	28.01	107.2	93	1	1	0.14	0.78	3.17	0	2	41	2	196	123	203	1
32771	2	47	4	4	4.22	30275.61919	4.6	31.68	98.5	86	0.4	NA	0.14	1.51	3.16	0	2	48	2	NA	NA	179	2
40436	1	23	3	5	5	84166.83067	7.3	22.79	78.3	70	0.6	1	0.14	0.83	3.16	0	2	66	2	65	70	149	2
75456	1	80	3	5	4.35	37361.71794	9.8	23.7	98.2	90	0.6	1	0.8	2.37	3.16	0	1	54	2	67	95	162	1
77802	2	65	4	2	2.29	9264.491508	3.8	23.8	79.9	140	0.7	NA	0.22	3	3.16	0	2	67	2	43	142	218	2
36004	2	40	1	5	3.98	22680.89808	6.6	22.75	79.9	80	0.7	1	0.25	0.85	3.15	0	2	71	2	NA	NA	235	2
38875	2	41	4	4	2.76	19365.84957	4.8	35.02	98.5	93	0.7	2	0.29	1	3.15	0	2	64	2	NA	NA	186	2
73735	2	29	2	1	0	33598.57086	10	37.6	104.4	141	0.3	2	0.07	0.36	3.15	0	2	47	2	NA	NA	130	2
74960	2	63	4	4	0.87	17934.00845	4.6	17.8	69.1	89	0.6	1	0.62	1.36	3.15	0	2	106	2	NA	NA	207	1
80145	1	22	1	2	0.28	37783.18127	6	23.8	82.9	79	0.4	1	0.84	1.89	3.15	0	2	80	2	69	72	166	1
31503	1	47	3	4	1.49	103627.468	5.2	30.41	103.3	95	1	1	0.14	5.18	3.14	0	2	31	2	194	114	184	2
33232	2	31	4	4	3.48	36436.07407	5.1	40.57	116.1	95	0.5	2	0.26	0.51	3.14	0	1	60	2	90	104	182	2
76127	1	67	4	3	5	17108.19965	5.2	31.6	106	88	0.6	1	0.21	2.38	3.14	0	1	55	2	NA	NA	168	1
77832	2	67	2	2	1.72	20389.15363	5.4	32.6	109.3	119	0.4	1	0.16	1.29	3.14	0	1	62	2	58	143	217	2
75205	2	32	5	5	5	18149.48651	10.9	23.9	83.2	76	0.3	NA	0.68	0.82	3.13	0	2	33	2	NA	NA	228	2
33469	2	46	3	4	5	92950.24721	6.5	26.1	95.7	90	0.8	1	0.32	1.09	3.12	0	2	57	2	NA	NA	222	2
34839	1	29	3	4	5	85442.70135	8.8	28.99	98.5	70	0.9	1	0.26	1.55	3.12	0	2	48	2	NA	NA	168	1
83191	2	62	5	1	2.36	12497.29287	9.5	27.5	99.5	201	0.4	1	0.46	1.19	3.12	0	2	40	1	NA	NA	246	2
83158	1	38	3	5	5	48520.35045	4.3	23.3	83.4	79	1.2	1	0.17	0.93	3.11	0	2	49	2	171	165	248	1
32325	1	36	2	1	2.73	30901.87547	7.2	28	91.5	86	0.7	1	0.5	2.06	3.1	0	2	45	2	65	143	201	1
35822	1	42	3	4	2.2	94295.20747	6.9	34.84	116.1	88	0.7	1	0.14	2.12	3.1	0	2	41	2	NA	NA	201	1
38335	1	31	3	5	4.5	75163.44684	4	25.59	99	84	1.7	1	0.14	0.73	3.1	0	2	47	2	150	141	218	1
77671	2	18	5	NA	0.01	6773.564253	6.6	21.3	74	77	1.2	1	0.44	0.28	3.1	0	2	48	2	NA	NA	167	2
76604	1	61	3	4	1.1	22543.096	5.6	25.9	105.4	88	0.7	1	0.28	1.06	3.1	1	2	125	2	NA	NA	263	1
33913	2	54	4	2	4.8	19341.87056	7.2	26.92	92.8	73	0.5	2	0.36	3.2	3.09	0	2	54	2	NA	NA	165	1
34740	2	42	1	3	3.5	15726.23967	6.8	38.75	119.4	105	0.7	2	0.25	1.19	3.09	0	2	43	2	103	114	178	2
40961	2	53	3	3	3.5	90565.72217	6.4	21.52	78.8	87	0.8	1	0.27	1.86	3.09	0	2	50	2	89	92	160	1
74059	1	57	3	5	5	73327.20825	6.7	28.2	106.8	417	1.4	1	0.17	1.47	3.08	0	2	46	2	NA	NA	241	2
74075	1	59	4	2	0.43	26638.2825	6	38.6	115.9	97	0.3	1	1.46	6.33	3.08	0	1	37	2	NA	NA	145	1
75966	2	37	3	4	5	89953.67329	10	25.4	86.6	71	0.8	1	1.1	0.99	3.08	0	2	84	2	NA	NA	159	1
76298	2	57	3	5	5	111805.5304	7.1	38.9	115.7	95	0.4	1	0.35	2.25	3.08	0	2	55	2	132	115	196	2
73899	1	57	4	5	5	21391.39614	10.2	42.3	133.7	289	0.4	1	0.14	0.94	3.07	0	1	36	1	NA	NA	90	2
75352	1	30	2	4	NA	58428.53104	4.8	27.9	90.7	107	0.4	1	0.07	0.58	3.07	0	1	36	2	NA	NA	173	1
36530	2	26	3	4	3.06	52855.29203	10	22.44	72.9	82	0.5	1	0.74	0.87	3.06	0	2	64	2	116	132	219	1
81343	2	65	5	5	NA	14339.5659	5.5	22.3	79.5	91	0.6	2	0.45	1.03	3.06	0	2	52	2	NA	NA	204	2
81980	1	38	3	5	1.04	86239.25169	10.2	36.4	125.4	91	0.8	1	0.22	0.98	3.06	0	2	38	2	NA	NA	206	1
38055	1	55	3	2	4.24	91877.54102	6.6	33.05	117.7	109	0.9	1	0.86	3.37	3.06	1	2	99	2	54	123	233	1
75193	2	57	4	1	NA	15301.04421	7.8	34.5	109.1	98	0.4	2	0.89	1.48	3.05	0	1	34	1	236	171	252	2
75743	2	36	5	1	0.26	26201.46232	9.4	25.9	85.9	82	0.5	NA	0.59	0.95	3.05	0	2	41	2	124	78	144	2
76325	1	64	2	3	0.7	9344.032032	8.9	27.5	95	99	0.7	2	0.98	2.18	3.05	0	2	44	2	105	158	223	1
76991	2	80	3	4	1.88	40396.13461	5.7	21.6	89.8	90	1.4	2	0.32	0.95	3.05	0	1	56	2	68	109	179	2
77221	2	39	3	4	1.28	40267.04185	7.2	31.3	100	99	0.7	1	0.26	0.56	3.05	0	2	28	2	393	38	145	2
74860	1	40	5	4	2.36	17473.74135	8.6	25.5	88.8	98	1.1	1	0.39	0.78	3.04	0	2	48	2	NA	NA	273	2
79142	2	49	2	4	3.86	21534.8703	7.4	24.4	80.2	90	0.6	1	0.51	0.73	3.04	0	2	82	2	NA	NA	228	2
80365	2	34	5	5	5	17863.33078	9.1	20.7	77.3	111	0.7	1	0.29	1.31	3.04	0	2	84	2	NA	NA	201	2
34718	2	55	4	5	2.65	20472.39075	8.9	32.17	103	203	0.5	2	0.27	2.01	3.03	0	1	58	2	NA	NA	264	2
38350	1	29	3	3	4.29	72060.39072	8.1	27.18	97.9	99	0.8	1	0.2	0.92	3.03	0	2	44	2	70	111	169	2
73834	1	64	5	5	NA	16153.09111	10	22.2	93	130	0.6	NA	0.21	1.8	3.03	0	2	56	1	NA	NA	243	2
82862	2	39	5	5	5	23189.8301	6	20.7	78	96	1	1	0.28	0.8	3.03	0	2	55	2	57	91	157	2
36427	2	53	3	5	3.74	108893.71	2.7	25.13	77.8	90	0.8	1	0.28	2.05	3.02	0	2	57	2	92	150	225	2
37528	2	41	3	4	4.26	108347.4878	4.3	33.11	103.2	102	0.9	1	0.34	0.88	3.02	0	1	58	2	NA	NA	206	2
39318	1	37	2	4	3.31	49966.68929	9.4	31.32	107.4	NA	NA	2	0.39	7.73	3.02	0	2	37	2	NA	NA	203	2
81393	2	16	2	NA	NA	11249.11696	5.3	16.3	66.4	91	0.4	NA	0.07	0.62	3.02	0	2	67	2	NA	NA	168	NA
81413	2	50	3	5	5	88046.71575	4.6	20.5	78.3	95	0.8	1	0.33	2.15	3.02	0	2	106	2	56	110	227	2
38626	2	20	5	4	0.85	52496.3229	5.7	18.52	68.2	82	0.6	2	0.62	0.91	3.01	0	2	67	2	67	85	165	2
32958	2	45	3	4	5	77909.48763	10.2	23.9	85.6	90	0.6	1	0.2	0.85	3	0	2	75	2	55	76	162	1
34724	2	39	3	4	4.96	106719.3309	6.4	33.71	99.7	104	0.5	1	0.14	1.28	3	0	2	62	2	60	103	177	1
36655	2	48	4	3	0.67	23797.09346	6.3	48.39	113.2	145	0.5	2	0.14	0.62	3	0	1	59	1	133	89	175	1
37822	2	33	3	4	4.97	86446.19002	4.1	23.72	82.5	91	0.8	1	0.23	1.31	3	0	2	60	2	47	131	200	1
79962	1	24	3	4	3.92	91728.63852	5.5	25.1	84.5	81	0.7	1	0.1	0.48	3	0	2	45	2	117	102	170	1
33876	1	49	3	3	5	75819.10628	7.1	25.66	95.6	94	0.3	1	2.09	6.03	2.99	0	1	49	2	138	120	197	1
34296	1	51	3	5	5	87671.41413	8.8	26.8	91.3	89	1.2	1	0.36	1.76	2.99	0	2	60	2	NA	NA	180	2
35078	2	47	4	2	1.16	25288.71282	7.5	40.96	116.5	95	0.4	1	0.39	1.73	2.99	0	2	38	2	53	107	156	1
39956	2	35	1	3	1.24	29586.95106	5.3	24.59	83.3	75	0.6	2	0.36	0.71	2.99	0	2	64	2	61	90	166	2
32980	1	47	1	5	5	15819.57958	7.9	34.48	124.5	93	0.6	1	0.64	2.49	2.98	0	2	40	2	NA	NA	161	1
36894	1	20	3	2	1.14	60188.70087	6.1	17.72	69.5	80	0.6	1	0.84	1.62	2.98	0	2	37	2	NA	NA	125	1
38771	2	42	3	5	5	120176.8787	9.1	21.42	82	79	0.4	1	0.14	0.67	2.98	0	2	48	2	NA	NA	184	2
75472	2	61	3	5	4.13	98368.00557	7.9	41.4	110.7	106	0.2	1	0.32	1.17	2.98	0	1	39	2	239	124	211	1
38918	2	45	3	4	2.09	109564.7801	6.1	24.44	88.9	94	0.5	1	0.25	1.43	2.98	1	2	71	2	138	116	215	1
32175	1	51	2	4	5	69450.30264	6.4	25.55	93.3	102	0.9	1	0.28	1.37	2.97	0	2	63	2	177	195	293	2
39665	2	31	3	5	5	10011.66351	6.9	21.15	75.3	79	0.9	1	0.55	1.21	2.97	0	1	59	2	78	92	167	1
83045	1	51	1	1	0.96	24058.38096	5.1	22.9	91.3	103	1.3	2	0.15	0.26	2.97	0	2	73	2	94	150	242	2
39165	2	51	4	5	5	19365.84957	5.1	27.49	86.6	91	0.7	2	0.6	6.19	2.96	0	2	61	2	NA	NA	178	1
75887	2	56	4	5	5	21667.70501	6.9	55.6	139.4	131	0.4	1	0.33	1.34	2.96	0	1	88	2	80	104	208	1
79358	1	67	4	5	5	15836.71446	6.4	30.8	103.2	93	0.6	2	0.44	1.69	2.96	0	2	58	2	NA	NA	218	1
81492	2	51	5	5	2.53	14901.67597	5.4	23.4	84.7	92	0.2	NA	0.25	1.36	2.96	0	2	69	2	88	129	216	2
39968	2	37	3	4	4.29	90762.90867	8.1	35.37	106.7	79	0.9	1	0.46	0.7	2.95	0	2	37	2	NA	NA	267	1
73801	2	46	2	3	4.67	26351.28769	6.9	23	81.9	82	0.6	1	0.24	0.96	2.95	0	2	92	2	60	139	243	2
74287	1	60	4	3	3.74	17514.33838	8.4	36.2	119.2	85	0.9	1	0.07	1.07	2.95	0	1	38	3	NA	NA	200	2
34581	1	53	4	3	1	24064.31752	6.6	32.96	103.5	98	0.3	1	0.33	4	2.94	0	1	44	2	NA	NA	160	2
35530	2	44	2	3	2.21	67139.41356	6.8	24.41	79.3	85	0.4	1	0.46	0.78	2.94	0	2	47	2	146	141	217	1
35856	1	42	5	5	5	74515.46043	7.4	30.92	108.5	104	0.8	1	0.48	0.92	2.94	0	1	33	2	477	NA	290	1
37735	1	30	5	5	5	82526.17547	5.5	21.46	78.5	72	0.8	1	0.36	1	2.94	0	2	57	2	NA	NA	162	1
74340	1	41	3	5	5	113929.2427	6.3	25.8	101.8	102	0.8	1	1.3	2.05	2.94	0	1	45	2	346	147	261	1
78925	2	19	5	NA	0.07	6773.564253	7.3	21.4	76.7	73	0.3	2	0.63	0.97	2.94	0	2	54	2	59	123	189	2
79338	1	44	5	5	5	18227.77705	6	25.4	84.5	71	0.5	1	0.1	0.62	2.94	0	1	52	2	NA	NA	193	2
80979	1	29	2	5	5	43183.24101	6.1	30.2	88.6	95	1.4	1	0.12	0.81	2.94	0	2	67	2	42	94	169	2
36363	1	39	3	4	4.22	77222.8434	4.7	22.32	80.5	86	1.1	1	0.14	0.89	2.92	0	2	54	2	34	106	167	2
41319	1	53	4	5	1.17	27328.51988	4	22.28	79.5	67	0.8	2	0.36	1.98	2.92	0	2	68	2	NA	NA	225	2
74791	2	69	5	3	NA	15902.78213	8.5	29	93.9	103	0.2	2	0.44	1.22	2.92	0	1	56	2	NA	NA	163	2
76532	1	38	4	4	1.24	37417.7799	5.7	34.1	108.4	88	0.9	1	0.07	1.66	2.92	0	1	51	2	NA	NA	227	2
37454	1	42	2	4	1.5	23463.7343	5.4	23.93	85.2	95	0.5	1	0.28	1.11	2.91	0	1	61	2	147	171	261	2
40823	2	36	3	4	3.01	76738.72799	5.5	20.84	76.3	74	0.5	1	0.21	0.67	2.91	0	2	68	2	NA	NA	178	1
74048	1	80	3	3	1.78	32659.37376	6.4	26.4	106.2	89	1	2	1.08	1.27	2.91	0	1	42	2	69	105	161	1
77763	2	59	3	4	2.38	127684.8144	8.6	34.4	111.2	122	0.7	1	0.12	0.84	2.91	0	1	47	2	55	88	146	1
83539	2	73	5	1	1.25	34586.95555	8.3	20.9	78.7	102	0.2	2	1.04	0.96	2.91	0	1	45	1	NA	NA	185	2
33364	1	48	1	1	4.65	15695.75614	11.6	30.07	108.7	94	0.3	1	0.58	3.44	2.9	0	1	41	2	NA	NA	170	1
37611	2	27	1	4	1.87	20385.61651	10.2	31.89	108.7	93	0.4	1	0.2	0.55	2.9	0	2	58	2	NA	NA	235	1
38556	2	35	3	3	3.86	89754.50986	10.9	39.84	121.2	102	0.6	1	0.79	0.42	2.9	0	2	40	2	NA	NA	190	1
38639	1	26	1	3	NA	22838.45991	6.5	24.03	88	88	0.7	1	0.14	1.28	2.9	0	2	45	2	80	129	190	1
39818	2	39	1	5	5	25548.45472	9.4	36.72	121.2	100	0.5	2	0.37	0.75	2.9	0	2	34	2	NA	NA	245	2
79639	2	61	3	5	1.27	22723.86726	6.3	21.1	76.4	84	0.8	1	0.72	1.47	2.9	0	2	147	2	73	71	233	2
81623	2	63	5	5	2.46	16228.83892	5.8	25.8	86.6	127	0.4	1	0.53	1.34	2.9	0	1	59	2	NA	NA	332	1
33055	1	39	3	5	5	77898.79535	9.1	35.23	114.2	158	0.9	2	0.14	0.71	2.89	0	2	29	1	NA	NA	215	2
34905	2	57	3	4	1.04	92689.52397	7.6	25.23	88.9	73	0.6	1	0.25	4.58	2.89	0	2	57	2	NA	NA	258	2
39164	2	35	5	5	1.2	59776.77148	6.5	24.81	90.5	79	0.8	2	1.18	1.95	2.89	0	2	56	2	129	113	195	2
39618	2	49	4	2	5	19365.84957	7.5	28.71	99.8	103	0.7	NA	0.46	1.91	2.89	0	2	52	2	NA	NA	175	2
76224	2	74	3	1	0.73	14353.76382	11.2	24.9	NA	121	0.3	1	2.33	2.32	2.89	0	1	54	1	119	96	174	2
36201	1	58	3	1	3.06	82142.50666	7.3	37.79	115.3	109	0.8	1	0.26	1.14	2.88	0	2	29	2	NA	NA	255	1
35162	2	25	3	2	2.18	71411.09804	11.9	33.48	113.3	94	0.5	1	0.14	0.38	2.87	0	2	49	2	109	86	157	1
38565	1	42	4	5	5	21367.26979	4.2	29.99	101	283	0.5	NA	0.28	0.91	2.87	0	2	56	1	NA	NA	160	1
39463	2	50	3	4	0.9	44421.6255	3.4	23.05	88	367	1.7	1	0.14	0.8	2.87	0	1	62	1	124	69	156	1
40942	1	37	4	3	0.51	16960.72474	5.3	32.66	104.4	91	1	NA	0.52	2.2	2.87	0	2	52	2	NA	NA	221	2
34052	1	22	3	3	2.94	100075.5045	9.4	29.76	101.4	86	0.5	1	1.21	1.86	2.86	0	2	64	2	115	113	200	1
78127	1	67	5	3	3.81	21429.41186	6	24.9	94	160	0.8	1	0.13	0.81	2.86	0	1	34	1	93	64	117	1
82703	1	50	5	4	1.22	19883.54718	4.9	27.2	97.5	171	1	NA	0.58	1.43	2.86	0	2	48	1	217	125	216	1
83109	1	80	3	5	1.74	68990.93039	9.6	19.6	NA	100	0.5	1	0.51	1.45	2.86	0	1	75	2	NA	NA	214	2
31314	1	28	1	4	5	20718.35751	6.8	27.19	92	70	0.5	1	0.33	0.6	2.85	0	2	38	2	NA	NA	197	2
37296	2	46	4	2	0.53	20436.7254	5.9	30.38	90.8	88	0.3	2	0.24	0.75	2.85	0	2	86	2	NA	NA	206	2
39641	1	42	1	5	5	19775.57986	5.9	26.39	94.3	89	0.8	1	0.26	1.86	2.85	0	1	43	2	NA	NA	193	2
41046	2	46	2	5	1.5	27443.11585	8.6	26.64	93	88	0.4	1	0.14	1.19	2.85	0	2	83	2	48	131	224	2
75358	1	40	1	2	NA	15613.63845	8.4	29.6	93.2	79	0.9	1	0.41	0.76	2.85	0	2	37	2	NA	NA	180	2
83009	1	24	2	3	2.79	36321.0156	5.8	24	85	90	1.6	1	0.13	0.85	2.85	0	2	52	2	174	100	187	2
32650	1	31	4	4	4.17	23774.35804	8.9	27.63	100.2	63	0.9	1	0.23	0.5	2.84	0	2	42	2	NA	NA	203	2
35222	1	24	1	4	3.11	27825.71458	6.6	30.72	95.7	85	1	1	0.36	0.38	2.84	0	2	43	2	NA	NA	167	2
40347	1	36	1	1	1.07	34679.07967	5	25.74	89.3	92	0.8	2	0.14	6.98	2.84	0	2	40	2	106	143	204	2
35751	2	58	3	3	4.68	92752.82368	7.9	21.53	71.2	78	1.4	1	0.54	2.95	2.83	0	2	62	2	NA	NA	264	2
80155	1	52	2	4	NA	16681.95696	6.5	22.4	86.9	71	0.8	1	0.22	0.58	2.83	0	1	57	2	NA	NA	160	2
80876	2	47	3	3	5	98924.21683	12.9	27.3	97.1	100	0.8	1	1.64	1.07	2.83	0	2	75	2	NA	NA	195	1
81468	1	74	3	2	5	65891.61597	7.5	25.5	104.1	162	0.6	1	0.14	1.55	2.83	0	2	41	2	NA	NA	187	2
32436	2	51	3	3	4.24	91583.23502	8.8	23.61	79.6	87	0.6	2	2.56	1.19	2.82	0	2	63	2	NA	NA	164	1
75500	2	75	3	5	3.48	37776.78019	5.9	26.8	100.2	181	0.7	1	0.43	1.23	2.81	0	1	78	2	84	145	240	1
77393	2	63	5	2	5	7082.223128	4	18.7	81	NA	NA	2	0.63	0.9	2.81	0	2	NA	2	NA	NA	NA	2
34108	1	25	3	3	0.9	50044.07039	8.9	36.62	123.2	93	0.6	1	0.14	0.73	2.8	0	2	36	2	212	158	236	2
77392	2	54	2	4	5	16683.61472	8.7	42.6	140.8	70	0.6	1	0.21	0.53	2.8	0	1	50	1	NA	NA	150	1
77906	1	61	4	2	0.6	9696.543911	6	27.9	103.2	151	0.3	2	0.25	1.85	2.8	1	1	81	2	NA	NA	210	1
37784	2	42	1	2	1.71	18021.00447	6.7	28.29	88.7	86	0.7	2	0.24	0.66	2.79	0	2	30	2	NA	NA	175	2
74396	2	29	3	5	5	69122.63619	7.2	20.9	70.8	85	0.7	1	0.14	0.99	2.79	0	2	59	2	89	80	157	2
76840	2	61	4	3	0.86	16435.70471	5	31.3	99.4	97	0.6	2	0.39	0.62	2.79	0	1	58	2	67	110	181	1
79253	2	26	5	4	5	31418.28847	6.9	20.8	81.2	90	0.3	1	0.57	1.15	2.79	0	2	61	2	NA	NA	138	1
79408	2	70	3	4	5	66029.77521	8.6	28.1	99.9	161	0.8	1	0.29	0.88	2.79	0	2	52	2	NA	NA	139	1
40685	1	38	3	4	1.02	39090.59497	11.2	21.28	79.5	96	0.8	1	1.1	2.77	2.78	0	2	114	2	71	72	200	1
74057	2	63	4	5	2.19	15920.38094	7.4	47.2	133.4	92	0.4	2	0.17	1.28	2.78	0	1	43	2	97	138	200	2
82615	1	57	4	4	5	23581.61458	6.8	34.1	116.6	276	0.6	2	0.23	1.43	2.78	0	2	39	1	NA	NA	129	2
36534	2	45	5	3	0.85	38650.60852	4	22.2	87.1	90	0.5	2	0.47	0.7	2.77	0	2	57	2	63	86	156	2
36879	2	32	3	5	5	72281.22492	7	22.89	78.2	84	0.6	1	0.25	1.3	2.77	0	2	79	2	NA	NA	200	1
37569	1	47	2	5	4.91	119479.6885	5.8	28.05	102	130	0.5	1	0.38	1.21	2.77	0	2	36	1	NA	NA	156	2
38480	1	33	4	3	5	20975.2925	8.1	31.69	103.7	96	1.3	1	0.14	0.9	2.77	0	2	52	2	100	115	187	2
39439	2	34	4	3	0.8	33008.79062	9.4	56.4	144.6	109	0.4	1	0.2	0.68	2.77	0	2	50	1	54	114	175	2
33739	1	25	3	5	3.67	72201.72444	6.9	24.81	86.6	83	0.9	1	0.22	1.15	2.76	0	1	50	2	NA	NA	221	1
33983	2	30	3	5	5	8527.674011	8	22.16	86	69	0.8	1	0.14	0.83	2.76	0	2	98	2	88	45	161	1
37805	2	22	4	3	1.69	22984.6497	10.2	34.28	108	84	0.6	2	0.21	0.67	2.76	0	2	51	2	NA	NA	265	2
78280	2	41	3	4	5	62098.72528	4.4	28.4	82.5	64	0.7	1	0.07	0.78	2.76	0	2	88	2	74	113	216	2
79898	1	29	5	4	1.4	19437.34449	12.4	30	104.8	85	0.4	1	0.24	0.84	2.76	0	2	57	2	NA	NA	240	2
35927	2	50	3	3	5	111268.1804	5.9	28.8	94.7	79	0.6	1	0.31	1.12	2.75	0	2	46	2	101	101	167	2
82589	2	48	3	4	2.9	82455.17338	7.9	27.5	93.2	107	0.5	1	0.12	0.54	2.75	0	2	83	2	NA	NA	224	2
73613	2	60	4	2	5	14308.0158	4.7	39.1	113.6	91	0.6	1	0.38	2.23	2.74	0	1	55	2	NA	NA	203	2
40490	2	36	5	3	2.65	87427.94207	12.5	26.26	89.3	86	0.5	1	0.23	0.4	2.73	0	2	49	2	NA	NA	265	2
82900	1	80	3	3	3.81	23580.0543	8	25.5	102.1	101	0.4	1	0.16	0.95	2.73	0	1	66	2	NA	NA	134	2
31259	2	35	4	4	1.93	6794.79055	5.8	28.81	103.2	75	0.5	2	0.25	1.5	2.72	0	2	65	2	167	56	154	2
32226	1	40	4	5	5	21474.7427	3.3	19.03	69.6	93	0.5	1	0.14	2	2.72	0	1	84	2	75	68	167	1
35002	2	24	3	4	1.99	72492.92152	7.5	21.3	74.6	91	0.5	1	0.25	0.39	2.72	0	2	96	2	NA	NA	177	1
74314	1	50	5	5	3.63	15254.56932	3.8	26.1	93.8	146	0.9	1	0.42	1.35	2.72	0	2	49	2	NA	NA	198	2
76290	2	42	5	3	1.56	11900.52762	10	36.1	113.2	259	0.4	2	0.15	0.54	2.72	0	2	32	3	NA	NA	245	2
40108	1	46	3	3	1.71	37909.36633	8.4	27.22	95.5	99	0.7	1	0.28	2.03	2.71	0	2	39	2	NA	NA	275	1
77229	1	48	4	5	4.82	20901.58192	5.9	34.6	108	124	0.5	1	0.26	2.38	2.7	0	1	32	2	NA	NA	218	2
80101	1	29	5	5	3.13	37090.7831	9.6	32.2	103.8	76	0.9	1	0.07	0.58	2.7	0	2	46	2	NA	NA	191	2
80431	2	16	5	NA	3.98	6366.734967	5.4	18.5	70.4	87	0.8	NA	0.4	0.71	2.7	0	2	92	2	38	109	209	NA
81139	1	23	5	4	3.84	19078.02219	9.3	33.5	109.1	110	1.1	1	0.53	2.42	2.7	0	2	39	2	NA	NA	199	1
36694	2	32	3	5	5	76995.0625	8.3	32.27	98.3	83	0.2	1	0.3	0.46	2.69	0	2	62	2	93	104	185	1
38417	2	36	5	4	3.25	90477.38019	7.7	29.96	100.8	92	0.8	1	0.36	0.66	2.69	0	2	54	3	165	109	196	1
38467	2	35	4	5	2.38	21358.18771	6.9	28.57	103.3	98	0.5	1	1.59	2.52	2.69	0	2	56	2	NA	NA	187	1
38475	2	36	3	5	5	102284.8147	9.2	24.37	97.1	76	0.6	1	0.2	0.72	2.69	0	2	82	2	NA	NA	368	2
40938	2	36	3	5	5	91922.02113	NA	26.72	92.5	75	0.5	1	0.44	1.05	2.69	0	2	63	2	162	84	179	2
74826	1	47	3	5	5	90500.24242	7.3	28.5	95.4	86	0.9	NA	0.12	4.01	2.69	0	1	45	2	151	131	206	2
77303	2	60	4	5	2.67	18532.24684	8.4	25.8	95.5	108	0.4	2	0.14	1.86	2.69	0	1	47	2	NA	NA	100	2
31555	1	43	3	3	4.85	104791.7306	8.1	33.73	113.3	96	0.5	1	0.6	2.41	2.69	1	1	58	2	NA	NA	324	1
35056	2	35	4	4	0.72	31491.06772	7.3	25.87	87	98	0.5	1	0.99	0.95	2.68	0	2	67	2	39	107	182	1
39452	1	36	3	4	3.25	85817.40346	6.8	23.47	97.2	109	0.5	1	2.02	1.94	2.68	0	1	64	2	73	98	177	1
31155	1	38	5	5	3.5	77639.45211	4.6	25.61	87.7	90	1.5	2	0.14	1.27	2.67	0	2	40	2	193	91	170	2
32709	2	47	3	4	1.25	43220.23422	7.6	44.32	128.2	101	0.5	1	0.24	0.51	2.67	0	2	58	2	107	124	203	2
36213	1	58	4	4	5	25412.96681	5.2	26.85	96.8	89	0.8	1	0.14	1.36	2.67	0	2	45	2	NA	NA	228	2
36365	1	22	3	3	2.09	72976.54233	7.3	23.52	83.2	93	0.5	1	0.32	0.93	2.67	0	2	36	2	63	33	82	1
38226	1	30	3	3	1.88	85525.58072	9.8	25.12	90.2	85	0.6	1	0.27	3.03	2.66	0	2	47	2	136	201	275	1
41340	2	37	4	4	3.41	21495.15873	4.9	25.32	83.8	92	0.7	NA	0.27	2.42	2.66	0	2	64	2	57	77	152	2
81384	1	40	5	5	4.61	21674.31947	5.5	18.8	79.5	83	0.8	2	0.4	1.36	2.66	0	2	42	2	141	103	173	2
31691	1	52	4	5	3.62	29210.86225	4.6	20.92	75.6	81	1.8	2	0.53	1.66	2.65	0	2	113	2	NA	NA	214	2
32570	1	38	3	4	5	98945.16223	8.9	27.96	98.4	87	0.9	1	0.14	0.68	2.65	0	2	36	2	NA	NA	208	2
34343	2	33	3	4	2.35	104038.3048	6.4	39.88	104	79	0.5	1	0.27	0.75	2.65	0	2	46	2	NA	NA	202	1
35048	2	31	5	5	5	7143.607236	7.8	20.23	76.3	83	0.7	1	0.52	1.06	2.65	0	2	100	2	60	62	174	1
80248	2	29	2	4	5	33448.96328	10.5	22.1	81.2	81	0.8	1	0.17	0.72	2.65	0	2	61	2	NA	NA	170	1
33452	1	59	3	4	5	85543.31643	5.7	29.57	108.4	99	1.1	1	0.46	3.59	2.64	0	2	73	2	116	131	227	1
38422	1	27	1	3	0	27995.88996	7.1	29.74	98.2	86	1	1	0.21	3.54	2.64	0	2	42	2	122	119	185	2
76593	1	76	4	3	0.73	21723.86959	5.5	20.4	78.8	100	0.6	2	0.36	1.73	2.64	0	1	79	2	NA	NA	151	2
40298	1	52	3	3	1.59	31567.50714	12.5	27.93	97.5	85	1.5	1	1.57	1.88	2.63	0	1	46	2	NA	NA	241	1
73728	1	16	3	NA	3.13	58071.99159	7.9	21.2	74.2	92	0.4	NA	0.15	6.42	2.63	0	2	42	2	NA	NA	144	NA
81704	1	45	4	5	4.07	22263.67587	4.4	27	95.2	87	0.6	1	0.07	3.73	2.63	0	2	36	2	301	187	283	2
82925	1	38	5	5	5	22204.27633	7.4	28	102.7	99	2.4	1	0.39	1.42	2.63	0	1	38	2	118	67	129	1
81949	1	47	2	4	2.87	18520.95712	5.7	29.5	101.1	106	0.8	1	0.32	1.99	2.62	0	2	53	2	137	141	221	2
83253	2	55	4	5	5	14775.36486	4.4	23.9	89.3	104	0.4	1	0.22	1.72	2.62	0	2	56	2	87	105	178	1
75910	1	30	3	4	1.51	104048.471	8.9	27.1	100.5	75	1	2	0.07	0.84	2.61	0	2	28	2	NA	NA	141	2
83388	1	50	3	5	5	145037.2708	6.3	28.2	97.4	94	0.7	1	0.19	1.27	2.61	0	2	60	2	NA	NA	192	2
77000	2	55	3	4	5	108936.0663	8.3	50.3	137.3	201	0.6	1	0.31	0.36	2.6	0	1	45	1	95	88	152	2
32001	2	41	5	4	2.98	91857.74272	5.7	26.72	95	140	0.3	1	1.19	1.1	2.59	0	2	39	1	NA	NA	211	1
34681	2	39	3	4	4.13	106719.3309	4.1	30.38	88.7	94	0.6	1	0.14	0.52	2.59	0	2	59	2	57	131	201	2
37606	1	53	3	4	5	91877.54102	8.4	28.53	99	100	0.9	1	0.45	3.78	2.59	0	2	76	2	79	156	248	1
39294	1	28	3	3	5	104568.3442	7.1	32.58	110.6	98	0.8	1	0.2	1.04	2.59	0	2	46	2	NA	NA	139	2
79455	2	37	2	4	NA	22623.13939	7.6	24.9	79	72	0.4	2	0.19	0.64	2.59	0	2	44	2	NA	NA	139	2
80225	2	40	1	3	0.78	34881.23727	7.8	23.4	84.3	75	0.6	2	0.65	4.41	2.59	0	1	68	1	31	69	143	2
32922	2	31	3	5	1.45	9900.431404	5.9	28.11	92	118	0.5	1	0.32	1.16	2.58	0	2	51	2	NA	NA	188	1
33005	2	58	3	5	3.79	112518.287	7.3	33.59	106	102	0.3	1	0.14	0.9	2.58	0	2	51	2	NA	NA	180	2
34214	1	33	1	4	3.51	22106.32537	5.7	29.19	94.8	102	1	1	0.23	2.23	2.58	0	2	63	2	91	124	205	2
37187	1	44	4	5	5	17388.48205	3.8	25.68	NA	110	0.9	NA	0.22	1.05	2.58	0	1	54	1	171	92	180	2
74883	2	24	1	4	5	27283.57204	6.5	38.9	120	100	0.7	2	0.13	0.37	2.58	0	2	42	2	108	117	181	2
78360	2	38	4	2	1.29	22410.18762	10.1	27.3	85.6	117	0.3	1	2.05	1.02	2.58	0	2	59	2	NA	NA	111	1
82917	1	42	5	5	5	14010.32247	6.1	30.7	100	101	0.9	2	0.33	0.86	2.58	0	2	45	2	64	124	182	2
33247	2	55	3	5	4.52	72691.69554	4.4	27.34	98.3	91	0.8	1	0.41	2.11	2.57	0	1	64	2	114	84	171	2
35642	1	20	3	3	4.97	81576.28269	8.2	20.44	73	96	1.4	1	0.21	1.19	2.57	0	2	79	2	128	86	191	1
38553	2	25	3	3	3.01	56114.81934	11.4	33.64	93.5	94	0.5	1	2.29	0.88	2.57	0	2	51	2	NA	NA	185	1
38982	1	45	3	4	5	98065.12128	7.8	33.68	122.7	107	1.4	1	0.14	1.33	2.57	0	1	26	2	586	NA	149	1
39979	1	47	3	4	5	103627.468	8	36.44	117.6	98	0.8	1	0.14	1.43	2.57	1	2	51	2	NA	NA	229	2
39154	2	50	1	4	0.88	17454.28999	9.6	24.94	85.5	88	0.6	1	1.84	1.89	2.56	0	1	68	2	145	93	190	1
78962	2	52	1	3	5	23702.7996	8.2	31.6	97.5	85	0.4	1	0.23	1.41	2.56	0	2	72	2	NA	NA	166	1
81225	1	37	5	5	5	24605.67781	5.5	24.4	89.8	96	1.2	1	0.2	0.64	2.56	0	2	40	2	111	103	165	2
33409	1	21	1	2	0.93	22344.38406	6.5	25.31	85.9	93	1.2	1	0.14	1.14	2.55	0	2	48	2	118	129	201	2
39599	2	37	3	4	5	77821.3191	7	26.63	91.3	94	1.3	1	0.41	2.02	2.55	0	2	58	2	58	91	161	1
73720	1	48	4	3	3.03	38220.88065	6.9	40.9	124.2	104	0.4	1	0.18	0.74	2.55	0	1	46	1	NA	NA	255	2
74219	1	74	5	5	5	13338.53102	8.4	21.9	85.5	136	0.8	1	0.68	1.54	2.55	0	2	42	2	NA	NA	162	1
80403	2	38	5	4	1.43	23346.57517	9	32.5	104.3	86	0.2	2	0.18	2.39	2.55	0	2	31	2	NA	NA	211	2
80539	1	40	4	3	1.45	19010.28905	6.5	31.4	104.1	370	1	1	0.18	0.64	2.55	0	2	44	3	341	157	269	2
80840	2	44	4	3	1.74	24310.25442	8	22.8	80.2	99	0.6	1	2.89	1.51	2.55	0	1	84	2	NA	NA	165	1
80976	1	59	5	5	5	14801.82545	5.8	24.2	92.5	88	0.7	1	0.23	1.53	2.55	0	2	75	2	87	111	203	2
81891	2	28	5	5	5	32178.45225	6.3	19.9	78.5	86	0.6	1	0.14	1.17	2.55	0	2	54	2	56	127	192	2
41458	1	46	1	3	1.19	15695.75614	5.1	28.09	100	107	0.5	1	0.23	1.07	2.54	0	2	41	2	182	137	214	2
75526	1	20	5	4	3.14	26752.05335	4.5	31.3	NA	109	0.8	NA	0.19	0.35	2.54	0	2	66	2	38	143	217	2
75710	1	35	3	5	5	84020.19237	7.5	41.1	117.9	91	0.6	1	0.11	0.87	2.54	0	1	48	2	68	74	136	2
77234	2	24	4	5	2.61	36384.50905	5.9	33.2	109.9	105	0.4	1	0.18	0.36	2.54	0	2	55	2	NA	NA	198	2
80212	2	56	3	5	5	136748.7761	5.2	33.3	95.5	84	0.6	2	0.54	0.76	2.54	0	2	90	2	58	95	197	2
82464	1	62	3	3	4.28	84725.88444	6.9	22.8	86.8	97	0.6	1	0.14	2.07	2.54	0	2	92	2	31	125	223	1
33140	1	42	5	1	0.6	41628.3159	5.4	32.45	109.6	102	0.7	1	0.28	1.12	2.53	0	1	50	2	NA	NA	209	1
36081	2	59	3	5	2.09	92752.82368	5.6	26.89	104.6	86	0.7	1	1.67	2.05	2.53	0	1	64	2	NA	NA	295	1
37758	2	26	1	3	0.74	20264.99534	15.2	39.29	128.2	75	0.5	NA	0.31	0.81	2.53	0	2	63	2	NA	NA	220	2
37857	1	59	3	5	5	82142.50666	6	31.52	112.5	178	0.8	1	0.24	3.62	2.53	0	2	55	1	NA	NA	146	2
38803	1	47	4	4	0.27	17388.48205	8	31	105.4	78	0.4	1	2.65	3.48	2.53	0	2	62	2	214	70	175	1
39334	1	43	2	2	1.11	27863.68043	8.2	33.98	115.3	105	0.5	1	0.14	1.04	2.53	0	2	36	2	NA	NA	194	2
39966	2	52	3	5	1.33	46780.48325	6.3	21.43	85.6	104	0.5	1	0.29	1.3	2.53	0	2	61	2	NA	NA	198	1
81904	2	47	2	4	2.19	19229.80317	9.1	40.8	116.9	113	0.5	NA	0.57	0.75	2.53	0	1	36	2	NA	NA	147	2
34207	1	46	4	5	2.33	27154.37763	6.4	29.76	102.5	93	0.7	1	2.01	1.03	2.52	0	2	59	2	NA	NA	182	1
35133	2	51	3	4	3.48	97223.07812	11.4	26.88	96.4	144	0.9	1	0.39	1.25	2.52	0	2	47	2	NA	NA	307	2
35213	1	42	3	5	5	70187.09973	8.6	34.2	111.7	113	0.5	1	0.14	1.23	2.52	0	2	40	2	176	133	208	2
40244	1	46	4	4	5	27184.29981	5.2	26.77	95.3	85	0.9	1	0.37	2.13	2.52	0	1	41	2	279	55	152	2
83249	2	28	3	4	1.77	59412.56454	8.1	34.7	99.2	120	0.5	1	0.25	0.34	2.52	0	1	48	2	NA	NA	169	2
77308	2	51	3	5	5	110579.1978	5.2	25.3	86.4	117	0.4	1	0.32	2.27	2.52	1	2	78	2	74	121	214	2
32300	1	53	4	5	5	17388.48205	7.3	17.2	71.8	105	1.4	1	1.05	5.04	2.51	0	2	42	2	NA	NA	179	1
35423	1	21	3	4	1.04	86199.40324	10.4	21.58	80.7	95	1	1	0.14	0.86	2.51	0	2	57	2	NA	NA	173	2
37647	1	27	1	3	NA	19549.24074	6.6	26.88	91.7	95	0.5	1	0.14	3.37	2.51	0	2	31	2	342	38	137	2
40587	1	45	3	4	5	97483.13435	4.9	25.59	85.1	90	1.1	1	0.24	1.63	2.51	0	1	82	2	55	152	245	2
74349	2	57	2	3	5	14235.52006	6	29	94.4	100	0.5	1	0.07	1.75	2.51	0	1	55	2	120	156	235	1
75978	1	71	3	5	2.38	79259.47722	7.6	38.2	127.3	150	0.8	1	0.1	0.98	2.51	0	1	19	1	379	84	179	2
77647	1	68	2	4	5	14806.55978	7.6	30.4	115.5	151	0.7	1	0.29	2.16	2.51	0	1	45	1	85	115	177	2
38921	1	30	3	4	3.75	94129.40615	5.7	35.79	121	99	0.8	1	0.14	2.88	2.5	0	2	50	2	65	138	201	1
40582	1	32	3	3	3.48	77480.79503	9.4	30.78	105.7	102	1.1	1	0.14	1.05	2.5	0	2	45	2	NA	NA	254	1
40977	1	55	3	3	5	82142.50666	6.9	29.65	106.2	105	0.7	1	1.56	2.52	2.5	0	2	43	2	NA	NA	222	1
75724	1	66	1	1	1.63	14957.47721	5.6	29.5	107.1	137	0.9	1	0.22	1.6	2.5	0	2	35	3	208	72	149	2
77399	2	80	3	3	1.78	45701.07743	12	33.8	117.7	205	0.7	2	0.94	0.81	2.5	0	2	65	1	123	79	169	2
80826	1	33	3	4	0.72	19326.49551	10.5	30.4	104.9	96	2.1	1	0.12	0.88	2.5	0	2	27	2	NA	NA	153	2
82766	2	48	2	4	1.33	29613.64163	4.7	21	74.4	105	1.8	2	0.32	2.08	2.5	0	1	51	2	99	88	159	2
82841	1	45	5	4	2.52	24021.68978	7.5	25.4	82.2	90	1	2	0.11	0.98	2.5	0	1	34	2	NA	NA	207	2
31220	1	50	3	3	5	95934.54542	5.4	25.36	94	141	0.5	1	0.31	1.59	2.49	0	2	43	2	NA	NA	175	2
74743	1	41	2	4	1.58	23369.37825	6.9	25.5	89.8	123	0.5	1	0.49	0.68	2.49	0	2	55	2	NA	NA	214	2
77780	1	50	4	4	3.37	21658.1677	6.3	24.4	88.8	92	1.2	1	0.35	1.71	2.49	0	2	62	2	84	111	190	2
31590	1	49	1	2	0.95	19974.87432	11.2	26.19	94.7	83	0.7	1	0.23	1.63	2.48	0	2	49	2	NA	NA	218	2
38762	1	39	2	2	1.81	87447.17469	7.5	23.36	89.2	94	0.9	2	0.14	2.06	2.48	0	2	46	2	145	159	234	2
77670	1	25	4	4	5	36177.07649	6.3	21.5	75	85	1	1	0.1	1.68	2.48	0	2	71	2	77	73	159	2
31308	1	59	4	4	3.66	32455.94806	7.4	27.81	97.5	98	0.6	1	0.8	1.67	2.47	0	1	95	2	NA	NA	210	1
31843	2	54	4	4	5	23797.09346	10.7	28.86	88	106	0.6	1	2.17	3.49	2.47	0	1	59	2	NA	NA	180	1
33762	1	44	3	5	5	88475.30517	8.4	28.12	98	94	1.1	1	0.14	2.27	2.47	0	1	47	2	NA	NA	254	2
76385	1	57	5	4	NA	15147.13317	4.6	28	93.8	110	0.7	1	0.07	1.5	2.47	0	2	51	2	130	113	190	2
79110	2	35	3	5	5	48876.22454	3.5	22.6	88.2	80	0.7	1	0.3	0.58	2.47	0	2	88	2	38	84	180	1
79125	2	48	4	4	NA	25738.92086	4.9	32	102.1	94	0.6	2	0.29	0.62	2.47	0	1	65	2	NA	NA	191	2
34523	1	43	4	4	2.38	17277.67951	5.5	30.45	110.3	90	0.7	2	0.14	1.65	2.46	0	2	50	2	NA	NA	195	1
36571	1	26	3	4	3.88	107010.8738	10.6	26.71	92.3	89	0.8	1	0.56	1.85	2.46	0	2	57	2	48	86	153	1
41313	1	34	4	4	5	24787.80688	6.2	28.64	92.6	99	0.9	1	0.32	2.11	2.46	0	2	74	2	251	144	268	1
36698	1	27	4	4	4.59	16949.43533	4.8	25.79	85.1	92	0.6	1	0.14	1.5	2.45	0	2	54	2	145	65	148	2
74504	2	43	3	5	0.84	21762.14617	5.4	20.4	72.7	87	0.5	1	0.16	0.34	2.45	0	2	63	2	NA	NA	148	2
75155	2	34	3	4	5	67017.56754	7.7	25.7	89.6	114	0.4	1	1.89	0.98	2.45	0	1	38	2	421	NA	203	1
77054	1	54	5	5	5	16147.44594	6.2	24.8	91.5	94	0.4	1	0.29	1.05	2.45	0	1	58	2	NA	NA	199	2
82517	1	59	4	5	2.27	18147.63801	6.4	43.4	127.8	111	0.6	NA	0.07	0.91	2.45	0	1	34	3	69	86	134	2
34365	1	31	3	4	1.86	85817.40346	5.7	22.04	80	82	1	1	0.14	2.09	2.44	0	1	51	2	NA	NA	149	1
38248	1	34	3	5	4.82	88673.87507	8	28.53	101	114	0.8	1	0.75	4.11	2.44	0	2	57	2	NA	NA	176	1
40839	2	39	4	4	NA	36436.07407	3	23.07	79	76	0.7	2	0.69	1.64	2.44	0	2	63	2	44	66	138	2
41024	1	41	4	4	2.87	33724.82282	9.1	31.52	98.2	147	1.1	2	0.14	2.7	2.44	0	2	47	1	NA	NA	192	1
78700	1	80	3	5	2.9	12897.6116	5.4	22	88.2	98	0.5	1	0.29	2.64	2.44	0	2	87	2	55	76	174	1
73990	2	50	5	5	5	17621.27808	6.1	25.5	76.6	91	0.6	2	0.36	1.38	2.43	0	2	77	3	NA	NA	184	2
34047	1	57	3	5	5	104617.1144	6.8	33.08	112	105	0.9	NA	0.14	2.02	2.42	0	2	67	2	NA	NA	298	1
79311	2	47	5	5	4.53	14791.33194	6.1	23.3	88.4	100	0.7	1	0.56	0.61	2.42	0	1	46	2	116	102	171	1
83160	2	80	3	4	5	32788.77121	7.9	30.4	104.4	102	0.5	1	0.33	2.1	2.42	0	1	47	2	NA	NA	164	1
34808	2	56	3	4	2.71	78524.67776	6.9	40.32	118	113	1.5	2	0.6	1.2	2.42	1	1	46	2	191	137	221	2
33011	2	27	3	4	0.84	78914.75133	6.1	24.69	92.9	75	0.7	1	0.54	1.57	2.41	0	2	51	2	146	110	190	1
34627	1	56	3	3	0.51	29975.74806	5.1	28.91	103.1	106	0.9	1	0.75	2.12	2.41	0	2	51	2	65	120	184	1
34671	2	20	4	4	3.12	23954.18242	5.3	19.09	68.6	78	0.6	2	0.3	0.85	2.41	0	2	47	2	NA	NA	142	2
37766	1	46	3	3	5	119479.6885	6.8	24.89	90.4	93	0.9	2	0.14	0.6	2.41	0	2	53	2	106	137	211	2
40925	2	44	3	3	2.33	40474.44266	7.1	22.93	92.1	80	0.7	NA	0.89	1.59	2.41	0	2	107	2	45	78	194	1
41149	1	58	4	2	0.92	25584.42697	4.9	25.81	NA	112	0.7	NA	0.79	3.51	2.41	0	2	62	2	130	74	162	1
76028	2	57	4	1	1.42	21469.63112	5.6	24.9	90.4	90	0.6	2	0.57	1.9	2.41	0	2	47	2	76	160	222	2
80688	2	26	4	5	5	19189.98627	4.4	28.6	90.2	86	0.6	1	0.15	0.51	2.41	0	2	43	2	54	47	101	2
83660	1	69	1	5	5	17409.4732	7.1	29.5	101.2	95	1.5	1	0.13	1.69	2.41	0	1	56	1	NA	NA	198	2
31153	2	44	5	3	1.03	42554.63919	8.4	39.1	117.4	88	0.6	1	0.29	0.48	2.4	0	1	50	2	256	97	198	1
33425	1	44	4	3	5	24218.64308	5.4	27.81	95.3	99	0.6	1	0.14	0.75	2.4	0	1	40	2	166	123	196	2
38792	2	33	4	4	5	26413.62568	3.8	28.98	86.9	87	0.7	1	0.29	0.7	2.4	0	2	61	2	68	126	201	2
73858	1	52	4	3	1.14	32422.83532	4.9	26.6	87	88	0.8	1	0.13	0.95	2.4	0	2	47	1	NA	NA	190	1
75004	2	52	5	4	3.09	13793.86748	5.4	19.6	81.6	93	1	2	0.65	2.06	2.4	0	2	79	2	75	120	214	2
79200	2	80	2	3	2.56	9354.463883	7.1	27.2	96.5	96	0.6	1	0.86	4.67	2.4	0	1	69	2	139	132	229	2
31608	1	40	4	5	0.6	26584.65761	6.5	47.37	138.2	76	0.7	1	0.14	0.83	2.39	0	2	46	2	NA	NA	177	2
34712	2	20	3	2	2.94	78037.98853	11	23.71	82.4	87	0.6	1	0.2	0.52	2.39	0	2	64	2	155	95	190	2
36468	1	43	3	5	5	104791.7306	7.4	34.42	114.4	136	1.3	1	0.31	1.38	2.39	0	2	40	1	NA	NA	149	1
38321	1	46	3	4	5	113664.4973	8	29.84	101.2	103	1.5	1	0.14	1.31	2.39	0	1	42	2	NA	NA	240	1
38728	1	59	3	5	5	69682.29123	8.1	30.51	116.2	115	0.6	1	0.23	0.35	2.39	0	1	46	3	NA	NA	226	2
39682	1	29	4	2	2.71	26252.05871	6.8	30.21	101.4	88	0.9	1	0.36	0.6	2.39	0	2	49	2	NA	NA	221	1
79188	2	55	3	4	NA	77559.7193	5.4	33.3	110	84	1	1	0.6	0.81	2.39	0	2	59	2	NA	NA	159	2
82111	1	25	3	5	5	112385.697	6.1	22	84	88	0.8	2	0.13	0.34	2.39	0	2	40	2	87	134	191	2
39802	2	45	4	2	0.2	32058.65402	2.7	39.65	117.9	99	0.3	1	1.16	1.09	2.38	0	2	40	2	115	120	183	1
73739	2	46	3	4	1.47	18891.06364	4.9	27.5	96.7	98	0.7	1	0.33	0.52	2.38	0	2	61	2	42	103	172	1
77508	2	18	2	NA	3.17	14877.69065	7.3	21.8	84.5	97	1.6	2	0.14	0.25	2.38	0	2	71	2	NA	NA	149	2
82098	1	64	1	3	1.51	19052.92144	11.6	36.8	124.6	169	0.8	1	0.41	1.1	2.38	0	1	35	1	NA	NA	179	1
36674	1	43	3	2	3.73	119479.6885	5.1	36.59	125	96	0.7	1	0.21	0.73	2.38	1	2	36	2	319	54	154	2
31567	1	55	3	5	5	69682.29123	4.9	26.23	99.2	101	0.7	1	0.14	1.29	2.37	0	1	41	2	126	129	195	2
32046	2	33	4	4	4.69	29938.41417	4.3	32.13	83.5	91	1.2	1	0.33	1.03	2.37	0	2	76	2	45	101	186	2
35594	2	49	1	5	5	20652.25567	7.9	22.09	92.1	116	0.2	1	0.29	1.53	2.37	0	2	76	2	NA	NA	232	1
82395	2	25	5	5	3.05	27762.15292	5.6	17.7	71.2	76	0.8	2	0.23	0.28	2.37	0	2	57	2	38	90	155	2
31156	2	43	4	4	1.19	22386.28985	5.3	31.41	91.4	85	0.3	NA	0.28	1.95	2.36	0	1	59	2	NA	NA	189	2
31781	2	58	4	4	1.45	28122.50447	9.9	47.52	130.5	104	0.6	1	0.98	2.61	2.36	0	1	52	1	103	113	186	1
33955	2	41	3	4	0.83	47179.04807	7.3	34.2	103.7	75	0.4	1	0.66	0.9	2.36	0	1	44	2	NA	NA	139	1
38056	2	29	3	5	3.57	106584.4734	7.3	20.81	76.4	77	0.8	1	0.14	1.69	2.36	0	2	52	2	NA	NA	185	2
40841	2	29	3	5	5	57096.54651	6.6	24.41	87.6	87	0.5	1	0.27	1.38	2.36	0	2	72	2	65	165	250	2
75473	2	69	4	5	1.91	15259.59149	5.5	28.5	102.8	80	0.3	2	0.79	1.41	2.36	0	1	55	2	NA	NA	196	2
75976	1	67	4	4	1.97	11997.60269	11.1	31.1	110.9	119	0.4	2	0.23	0.7	2.36	0	1	38	1	NA	NA	122	2
80250	1	72	3	4	2.67	81699.52525	5.9	33.1	117.4	104	0.7	1	0.3	1.45	2.36	0	1	48	3	86	67	132	2
80889	1	80	3	5	5	25875.37598	4.6	27.8	NA	161	0.9	1	0.43	1.82	2.36	0	1	32	2	NA	NA	201	1
81495	2	74	3	4	NA	54227.03943	5.4	22.9	90	96	0.7	1	0.46	2.04	2.36	0	1	82	2	49	89	181	2
35312	1	52	3	3	1.52	82142.50666	8.1	NA	NA	271	0.9	NA	0.14	1.01	2.35	0	1	43	1	NA	NA	249	2
35455	2	53	4	5	1.07	26017.12971	7.4	40.65	120.8	104	0.7	2	0.78	0.95	2.35	0	1	35	2	158	110	177	1
37027	2	59	1	4	2.49	17317.6713	6.9	27.45	83.2	107	0.5	1	0.37	3.7	2.35	0	2	50	2	NA	NA	257	2
37377	2	43	4	5	5	20472.39075	4	32.32	104.8	97	0.5	2	0.3	1.27	2.35	0	2	56	2	79	78	150	2
41316	1	46	3	2	5	88133.3338	8.1	35.1	114.3	98	1.2	1	0.69	2.79	2.35	0	1	37	2	200	66	143	1
76447	2	80	3	5	3.08	50060.01996	7.6	21.8	79.9	82	0.4	1	0.3	1.61	2.35	0	1	74	2	123	121	220	2
79696	2	34	5	3	5	16020.6466	5.3	16.3	61.5	86	0.7	NA	0.71	0.4	2.35	0	2	95	2	NA	NA	185	2
81573	2	64	4	1	0.21	15421.41645	4.6	34.2	114.8	95	0.7	NA	2.13	8.55	2.35	0	1	42	1	171	82	158	1
31816	2	26	3	4	2.4	6474.607328	9.6	30.52	109.5	73	0.5	1	0.14	0.44	2.34	0	2	62	2	352	140	272	2
35326	2	50	3	4	5	78524.67776	5.9	24.17	82.8	77	0.6	1	1.26	1.89	2.34	0	2	74	2	NA	NA	212	1
39720	2	25	3	4	1.86	78037.98853	10.4	27.03	86.5	87	0.4	1	0.14	0.52	2.34	0	2	74	2	NA	NA	153	2
79064	1	48	5	5	1.68	20386.60963	6.4	28	102	184	0.9	1	0.26	1.7	2.34	0	1	40	1	NA	NA	149	2
82176	1	57	4	4	4.19	25990.11952	9.1	35.8	111.3	93	0.6	1	0.65	1.61	2.34	0	1	33	2	91	139	190	1
36265	2	54	4	4	4.17	22691.39685	8.6	21.82	73.7	118	0.5	1	0.57	6.9	2.33	0	1	36	2	NA	NA	184	1
37496	2	31	3	5	5	96872.04441	6.4	21.56	69.1	79	0.5	1	0.14	0.67	2.33	0	2	57	2	NA	NA	128	2
76722	1	73	3	4	5	93754.9857	7.4	30.2	106.3	83	0.4	1	0.28	0.93	2.33	0	2	32	2	NA	NA	240	1
32734	1	22	1	3	0.68	27825.71458	6.1	18.87	67.6	65	0.7	1	1.77	3.21	2.32	0	2	62	2	NA	NA	192	1
34456	2	36	4	5	4.27	28550.31684	9.4	36.94	108.1	97	0.5	NA	0.14	1.07	2.32	0	2	46	2	NA	NA	168	2
39525	2	20	4	2	NA	24024.5575	8.6	NA	NA	81	0.5	NA	0.14	0.52	2.32	0	2	39	2	48	116	165	2
73701	1	47	5	5	4.19	16694.71506	9.8	24.6	86.1	99	1.5	1	0.31	1.34	2.32	0	2	49	2	NA	NA	227	1
75051	1	16	5	NA	1.47	9700.65888	6.1	25.7	85.1	130	1	NA	0.33	0.81	2.32	0	1	49	2	NA	NA	243	NA
75817	2	53	5	1	1.81	14353.39214	5.1	17.5	69.7	171	1.2	NA	1.59	0.75	2.32	0	2	70	2	NA	NA	194	2
79362	1	59	3	3	3.64	110274.8449	8.1	27.4	101.3	102	0.6	1	0.84	1.3	2.32	0	2	37	2	66	152	202	1
76902	1	56	2	5	5	27394.35016	6.9	28.6	106.4	91	0.8	1	0.15	2.73	2.32	1	1	50	2	NA	NA	168	2
33530	2	56	3	3	4.29	107317.6935	4.4	24.13	78.7	84	0.7	1	0.89	2.54	2.31	0	2	67	2	78	123	206	2
33904	2	57	3	1	1.66	45687.93025	7.4	40.04	116.5	127	0.6	2	0.46	1.33	2.31	0	1	46	3	NA	NA	226	2
36184	2	59	3	5	4.92	87617.78877	7.4	31.3	105.8	107	0.8	2	0.33	0.68	2.31	0	1	46	1	233	129	222	2
41097	2	22	5	4	0.85	52496.3229	7.4	18.7	71.8	89	0.2	2	0.55	0.96	2.31	0	2	61	2	58	102	175	2
74455	2	38	3	4	1.12	26757.76984	4.3	26	79.7	76	0.6	1	0.16	0.32	2.31	0	2	51	2	NA	NA	128	2
32161	2	38	5	3	2.34	78005.62272	7.8	19.63	75.1	85	0.7	1	0.25	0.97	2.3	0	2	76	2	62	61	149	2
80233	1	21	4	4	0.86	18627.11978	5.1	24.8	78.6	75	0.7	1	0.32	1.12	2.3	0	2	49	2	NA	NA	126	1
33840	2	35	3	5	3.13	91922.02113	5.4	19.05	75.4	73	0.7	1	0.21	1.1	2.29	0	2	78	2	53	60	149	2
35321	2	29	3	4	5	56906.45879	9.4	20.98	80.9	82	0.7	1	0.2	1.03	2.29	0	2	58	2	153	129	218	1
36520	1	33	3	5	5	99275.67409	5.5	32.55	108.9	99	0.6	1	0.14	0.73	2.29	0	2	40	2	125	127	192	2
73975	2	64	3	4	1.02	47535.96143	14.6	25.4	103.2	86	0.8	1	2.7	2.66	2.29	0	1	22	2	172	105	161	1
76742	1	40	5	5	5	15923.43892	8.4	27.7	100.2	85	0.7	1	0.37	1.18	2.29	0	2	48	2	NA	NA	207	1
31975	2	51	3	4	0.7	45463.33009	11.5	37.17	107.8	93	0.6	2	0.6	1.1	2.28	0	2	40	2	NA	NA	270	1
32138	2	47	3	4	5	107619.5639	5.8	25.45	84.8	88	0.5	1	0.42	1.27	2.28	0	2	48	2	114	154	225	2
75588	1	32	2	4	5	54750.43144	8.9	33.3	113.3	86	0.6	1	0.57	1.03	2.28	0	2	47	2	NA	NA	218	1
78464	2	26	3	4	1.65	87897.47211	6.4	21.3	81.5	111	0.4	1	0.43	0.98	2.28	0	2	78	2	NA	NA	212	2
33447	2	28	1	3	1.77	3506.601949	8.1	29.64	105.6	79	0.7	1	0.23	0.97	2.27	0	2	94	2	NA	NA	248	2
34227	2	27	1	3	5	1988.115717	11.9	32.08	105.5	88	0.7	1	0.14	1.03	2.27	0	2	74	2	188	77	189	1
34946	1	48	3	5	3.56	84964.64483	8.5	25.49	98.6	96	0.4	1	0.33	1.64	2.27	0	2	35	2	NA	NA	267	1
36323	2	50	3	3	1.95	111268.1804	4	18.22	68.6	80	0.8	1	0.14	0.96	2.27	0	2	86	2	93	183	288	2
37020	2	43	3	5	4.55	107619.5639	7.1	19.62	70.7	83	0.8	1	0.32	0.79	2.27	0	2	80	2	NA	NA	180	2
74062	2	67	5	2	0.81	14015.35785	7.6	31.7	98.2	442	0.6	2	0.86	1.04	2.27	0	1	31	1	NA	NA	120	2
81221	2	68	2	3	5	9041.227213	7.6	29.9	97.3	82	0.4	1	0.22	1.96	2.27	0	1	49	2	NA	NA	209	2
39141	1	53	3	4	5	84592.9086	4.8	25.57	85.2	513	1.6	1	0.27	1.32	2.26	0	2	47	1	NA	NA	255	2
75390	1	36	5	5	4.77	30759.83642	9.2	28.6	94.5	135	1.4	1	0.41	0.71	2.26	0	2	33	2	342	108	209	2
77041	1	73	4	2	2.69	21312.46508	4.6	25.3	93.2	86	0.6	2	0.27	1.31	2.26	0	1	43	2	NA	NA	171	2
83222	2	51	2	4	2.42	12743.49886	10.8	27.8	99.3	106	0.8	1	0.28	2.24	2.26	0	2	34	2	199	104	178	1
82197	2	46	5	3	3.18	23637.97081	8.5	24.8	86.2	92	0.7	2	0.47	0.57	2.26	1	2	63	2	NA	NA	217	2
32478	2	27	3	5	5	67217.52816	6.6	24.79	83	80	0.4	1	0.24	0.6	2.25	0	2	54	2	NA	NA	161	2
33092	2	32	3	4	2.43	91553.46742	9.8	38.7	120.6	88	0.8	1	0.28	0.56	2.25	0	1	39	2	NA	NA	198	2
33559	2	24	4	4	1.17	28539.36011	5.3	33.41	110.2	87	0.8	NA	1.53	1.73	2.25	0	1	43	2	115	125	191	1
32668	2	34	3	2	3.47	114115.1265	11.7	24.03	80.6	76	0.6	1	1.2	1.41	2.24	0	2	65	2	108	145	232	1
40001	2	38	3	5	5	76995.0625	6.3	24.8	82.8	89	0.5	1	0.76	1.25	2.24	0	2	57	2	88	152	227	1
40140	2	24	4	5	0.84	20476.21783	5.7	17.87	66.6	55	0.6	1	0.57	1.16	2.24	0	2	63	2	NA	NA	144	2
76235	2	76	3	4	3.43	44308.1274	4.4	24	91.7	87	1.1	1	0.22	3.05	2.24	0	2	53	2	NA	NA	209	1
81830	1	39	3	4	1.97	74069.15369	6.4	23.9	86.5	95	0.5	1	0.15	1.05	2.24	0	2	67	2	56	119	197	2
32349	2	32	4	4	0.56	28697.21158	6.7	36.98	106.3	94	0.5	2	0.34	0.98	2.23	0	2	54	2	37	105	166	2
34205	1	47	1	3	3.73	15700.55258	8.2	22.98	86.6	80	0.7	1	0.49	2.44	2.23	0	2	70	2	143	96	195	1
34728	1	44	4	5	4.42	25251.03081	5.4	27.8	98.2	63	1.3	NA	0.25	1.44	2.23	0	2	46	2	NA	NA	186	2
39304	1	34	1	1	0.73	32649.49555	9.8	27.73	94	106	0.9	1	0.14	6.87	2.23	0	2	39	2	256	155	245	2
80892	2	59	5	5	5	20509.511	8.8	32.1	107.6	96	0.9	1	0.38	0.85	2.23	0	2	57	2	NA	NA	194	2
34284	1	57	3	4	5	83134.75538	8	31	119.4	117	0.6	1	0.27	1.94	2.22	0	2	54	2	NA	NA	190	2
37089	2	28	3	3	3.42	6176.909058	11	30.91	112.5	79	0.4	1	0.46	0.5	2.22	0	2	56	2	275	136	247	1
40254	2	29	3	4	5	56114.81934	7.8	20.3	75	95	0.8	1	0.69	0.69	2.22	0	2	37	2	99	117	174	1
34408	1	56	3	5	0.89	28967.29134	11.3	29.51	115.4	85	0.8	1	1.98	0.94	2.21	0	1	39	1	NA	NA	185	1
34454	1	35	5	3	1.43	33586.00869	6.9	30.39	102.9	93	0.7	1	1.68	1.78	2.21	0	1	45	3	132	176	247	1
38162	1	32	3	4	1.12	37536.53228	8.2	20.79	81.8	85	1	1	1.59	1.77	2.21	0	2	46	2	75	123	184	1
38920	2	40	5	3	1.16	32795.13752	11.4	30.07	96.8	96	0.5	1	0.72	1.33	2.21	0	2	40	2	114	66	129	1
40123	2	40	3	4	NA	91123.84396	10.3	48.66	138	87	0.6	1	0.14	1.24	2.21	0	2	59	2	NA	NA	163	2
40639	1	47	3	5	5	88900.98856	8.2	28.37	104.1	80	0.9	1	0.2	2.36	2.21	0	2	32	2	NA	NA	225	2
82749	1	64	3	4	3.94	77635.43162	9.2	50.7	162.7	108	0.6	1	0.19	1.74	2.21	0	1	34	2	227	121	200	2
33240	1	46	3	5	5	114941.5267	5.6	26.45	98.5	84	0.9	1	0.14	1.25	2.2	0	2	43	2	NA	NA	214	2
35454	2	26	3	4	3.41	6844.62626	4.7	26.32	91.5	79	0.6	2	0.14	0.71	2.2	0	2	64	2	80	163	243	2
37881	1	40	3	2	3.1	101024.1164	6.9	33.89	116.9	NA	NA	1	0.32	1.73	2.2	0	1	30	2	NA	NA	187	1
38797	1	45	5	2	5	93756.87394	7.3	32.58	112.8	104	0.8	1	0.82	1.52	2.2	0	1	45	2	120	195	264	1
39670	2	36	1	3	5	32154.80572	7	21.14	81	83	2.5	2	0.33	0.56	2.2	0	2	71	2	NA	NA	192	2
39799	1	50	4	5	NA	26584.65761	4.1	35.89	117.7	93	0.8	1	0.14	1.85	2.2	0	2	56	2	79	104	176	2
41010	1	26	1	1	0.49	25151.25529	5.8	25.09	83.7	93	0.7	2	0.28	0.75	2.2	0	2	38	2	NA	NA	180	2
78119	2	73	3	4	5	30914.11291	7.4	24.6	97	89	0.9	1	0.56	1.56	2.2	0	1	80	2	NA	NA	165	1
81207	1	39	3	5	5	62179.16924	3.7	23.4	87.5	85	0.8	1	0.07	1.43	2.2	0	2	76	2	44	103	188	2
82125	2	69	3	4	1.71	62080.44134	7.2	20.8	81.6	104	0.3	1	1.58	1.97	2.2	0	2	60	2	NA	NA	244	1
82640	2	24	3	5	2.96	45350.05531	6.4	22.4	84.5	81	0.8	1	0.6	0.55	2.2	0	2	67	2	77	92	174	1
83447	1	32	2	5	NA	30832.68152	6.7	38.2	122.8	107	0.4	1	0.2	0.72	2.2	0	2	54	2	149	130	214	1
36869	2	35	3	5	2.86	106002.3457	11.1	21.86	64	93	0.4	1	0.31	0.86	2.19	0	2	92	2	NA	NA	197	2
37690	2	58	3	4	1.88	116640.874	7.6	48.48	144.1	100	1	2	0.54	0.4	2.19	0	1	49	2	230	120	215	1
37968	1	56	5	5	2.56	65198.37484	5.5	18.36	77.2	139	0.4	2	0.41	2.04	2.19	0	2	71	1	NA	NA	215	1
73870	1	38	3	5	5	86239.25169	9.8	30.3	117	92	0.9	1	0.07	0.92	2.19	0	2	39	2	NA	NA	208	2
76470	2	49	3	4	NA	103917.3487	12.9	22.5	NA	143	0.9	NA	0.07	0.71	2.19	0	1	59	1	143	70	158	2
78588	1	49	2	4	NA	26570.4413	6.1	26.5	95.5	121	0.8	1	0.73	1.69	2.19	0	2	45	2	211	196	283	2
79663	1	39	5	4	2.73	15808.57494	6.1	22.9	86.4	94	0.9	2	0.62	1.5	2.19	0	2	40	2	NA	NA	193	2
80962	2	72	4	4	1.53	15061.61017	4.6	30.7	95.4	95	0.6	2	0.43	1.99	2.19	0	2	90	2	48	134	234	2
35469	1	45	3	5	5	70187.09973	8	25.63	95.4	97	0.9	1	0.64	2.89	2.18	0	2	48	2	NA	NA	165	1
35504	2	22	4	4	2.12	19369.46979	13.6	19.42	72.4	83	0.4	1	0.61	1.44	2.18	0	2	59	2	174	112	206	1
80938	2	19	3	NA	4.86	73058.72096	14	42.8	128.2	70	0.2	1	0.07	0.41	2.18	0	1	36	2	NA	NA	165	2
83530	2	80	3	5	3	34660.55996	9.1	NA	NA	89	0.7	1	0.43	3.5	2.18	0	1	38	2	NA	NA	132	1
31413	1	34	2	3	1.9	75163.44684	4.7	26.81	90.1	91	0.8	1	0.24	0.63	2.17	0	2	50	2	95	163	232	1
33477	1	29	4	4	2.51	21092.5587	6.3	34.65	109.6	89	0.6	2	0.97	3.37	2.17	0	1	55	2	45	115	179	1
33960	2	59	4	2	3.85	16525.23673	7.3	50.22	124.6	101	0.4	2	0.24	1.41	2.17	0	1	60	2	NA	NA	238	2
35367	1	57	3	5	5	69450.30264	5.6	23.86	91.2	83	2	1	0.23	2.51	2.17	0	2	61	2	109	175	258	1
38088	2	36	4	4	0.51	18374.22563	6.5	22.08	75.5	64	1.3	2	0.25	1.5	2.17	0	2	59	2	NA	NA	165	2
41044	2	43	5	2	3.1	39998.72031	6.5	22.8	76.3	103	0.4	1	1.56	0.83	2.17	0	2	48	2	75	92	155	1
74239	2	35	3	5	5	89983.03842	7.5	22.7	85.3	89	0.5	1	0.38	0.96	2.17	0	1	56	2	294	139	254	2
74714	2	72	2	2	1.03	7591.329755	3.1	38.7	120.4	99	2.9	1	0.62	1.33	2.17	0	2	47	1	NA	NA	98	1
75946	2	71	3	4	2.18	61960.10241	6.5	35	124	239	0.8	2	0.29	1.68	2.17	0	1	46	1	NA	NA	148	2
79076	2	19	4	NA	0.75	11144.36078	5.1	23.5	70.3	86	0.6	2	0.25	0.53	2.17	0	2	45	2	32	59	110	2
80139	2	39	2	4	2.53	30848.31531	9	23.4	88.2	101	0.2	1	0.31	0.61	2.17	0	2	41	2	NA	NA	185	1
36863	2	23	2	4	1.62	73777.6453	8	25.28	78.5	89	0.7	1	0.14	0.33	2.16	0	2	42	2	NA	NA	144	2
74670	2	80	3	5	1.57	32401.45596	8.9	27.3	93.6	118	0.5	1	0.29	1.4	2.16	0	1	60	3	150	130	220	1
79176	1	55	4	4	4.64	22905.65949	6.5	30.1	105.7	99	0.4	1	0.58	1.18	2.16	0	2	33	2	173	106	174	1
80388	2	60	5	5	2.06	19316.61133	4.6	21.7	80.6	97	0.8	2	0.93	1.01	2.16	0	2	56	2	187	156	249	2
74732	2	64	3	4	4.13	77727.82865	5.6	27	84.3	88	0.5	1	0.28	0.9	2.16	1	1	61	2	68	183	258	2
33643	2	41	3	4	1.33	38216.59037	8.3	31.87	117	95	0.7	1	0.39	0.32	2.15	0	2	36	1	NA	NA	170	2
35651	1	31	3	5	3.9	78792.21221	5.9	31.12	116.4	94	2.5	1	0.14	0.28	2.15	0	2	43	2	221	133	220	2
38852	2	28	3	3	3.12	80635.51874	7.3	32.35	115.9	97	0.5	1	0.14	0.68	2.15	0	2	50	2	166	106	189	1
80073	2	57	5	5	3.22	14276.18051	6.9	23.9	84.1	84	0.4	2	0.46	2.58	2.15	0	2	78	2	NA	NA	241	2
39404	1	48	3	5	5	107076.7558	6	25.95	96.2	74	0.6	1	0.14	1.26	2.14	0	1	81	2	NA	NA	225	1
40067	2	26	1	1	0.68	20527.99261	13.7	29.53	96.6	83	0.5	1	0.14	1.24	2.14	0	2	49	2	NA	NA	195	2
74137	1	17	1	NA	0.94	19949.95167	11.8	21.6	76	95	0.9	NA	0.16	0.49	2.14	0	2	49	2	NA	NA	139	NA
77541	1	60	3	5	5	94827.78098	3.1	24.7	90.3	91	0.8	1	0.13	0.73	2.14	0	2	82	2	50	161	253	2
79162	1	80	3	5	5	23431.84875	7.4	27.6	103.5	125	1	1	0.19	2.8	2.14	0	1	57	2	NA	NA	150	1
35863	1	56	3	4	3.74	97668.55577	6.6	33.18	111.1	95	0.7	1	0.24	3.11	2.14	1	1	49	2	100	111	180	2
40203	2	51	2	4	1.5	56131.07905	6.4	29.73	94.6	86	0.5	2	0.27	1.34	2.14	1	2	59	2	NA	NA	276	2
33544	2	38	3	5	5	72040.58387	8.6	20.59	71.5	96	0.4	1	0.47	0.98	2.13	0	2	69	2	NA	NA	156	2
35339	2	41	1	3	1.46	18213.03442	7.1	28.83	94.5	111	0.7	NA	0.26	0.7	2.13	0	2	41	2	104	82	144	2
35608	1	58	4	2	3.85	17247.57972	2.8	37	110	73	1.3	1	0.14	3.51	2.13	0	1	55	1	NA	NA	133	2
35976	2	59	3	3	5	97223.07812	3.9	27.29	109.1	91	0.7	1	0.33	2.13	2.13	0	1	40	2	265	210	303	2
40356	1	48	4	4	3.73	26932.07428	5.9	26.23	89.5	91	0.7	1	0.38	2.16	2.13	0	2	57	2	49	168	235	1
75216	1	54	3	1	1.44	121995.5753	8.4	33.7	108	93	0.7	1	0.13	3.63	2.13	0	1	50	2	149	158	238	1
80080	2	70	3	5	5	48135.37295	6.1	24.9	94.8	131	0.6	1	0.72	2.3	2.13	0	2	53	2	NA	NA	166	1
81103	1	80	4	3	2.67	10904.05304	3	24.2	94.8	79	0.7	1	0.48	2.66	2.13	0	1	67	2	NA	NA	217	1
33319	2	46	4	3	1	26800.8416	8.8	26.72	89.4	93	0.2	NA	1.22	1.39	2.12	0	2	61	2	NA	NA	227	1
34875	2	51	3	3	5	116640.874	7.6	22.49	86.6	90	0.5	2	0.22	0.33	2.12	0	1	51	2	NA	NA	216	2
35297	2	28	3	3	2.27	69117.73693	9.1	26.11	91.5	81	0.5	1	2.97	0.71	2.12	0	2	54	2	NA	NA	186	1
36628	2	42	4	5	5	23797.09346	8	24.72	83.8	98	0.4	2	0.49	0.79	2.12	0	2	76	2	NA	NA	173	2
38993	1	38	1	5	4.18	31669.53632	8.1	25.89	95.7	85	0.8	1	0.73	3.61	2.12	0	2	51	2	NA	NA	174	1
73804	1	55	1	1	0.87	26118.71137	10.7	30.8	114.2	325	1	1	0.1	1.61	2.12	0	2	33	1	NA	NA	130	1
77423	1	74	3	2	0.84	10814.0538	5.1	27.7	103	153	1.3	1	0.23	1.01	2.12	0	2	31	1	208	52	125	1
38464	2	37	4	4	1.56	36669.74026	7.8	54.78	129.6	93	0.4	1	1.49	1.04	2.11	0	1	46	2	125	57	128	1
31496	2	51	1	4	NA	15389.44146	6.3	25.04	88.9	90	0.5	1	0.31	1.55	2.11	0	2	62	2	110	197	281	2
32504	1	58	4	4	NA	27328.51988	5	26.54	97	101	1.7	1	0.29	4.81	2.11	0	1	61	2	NA	NA	126	1
36992	2	49	4	4	2.88	23949.7053	9.4	30.53	100.3	145	0.7	1	0.44	0.87	2.11	0	1	55	1	56	45	111	2
73616	2	62	3	4	5	71785.98865	6.9	24	95.5	143	0.4	1	0.33	1.44	2.11	0	2	56	2	NA	NA	171	1
73676	1	44	3	4	2.73	106739.0353	5.6	37.6	121	102	0.5	1	0.74	0.78	2.11	0	2	44	2	196	171	254	1
78896	2	28	4	2	0.29	31088.04054	5.3	35.4	NA	74	0.5	2	0.41	0.4	2.11	0	2	52	2	NA	NA	150	1
82798	2	31	4	3	0.36	25620.20931	9.9	24.2	NA	86	0.8	1	0.7	1.39	2.11	0	2	74	2	NA	NA	148	2
36294	1	45	3	5	5	75566.6868	6.8	25.52	89.9	87	0.9	1	0.47	1.81	2.1	0	2	52	2	65	90	155	1
37387	2	46	3	5	5	93260.73394	12	18.5	71.6	80	0.3	1	1.46	5.74	2.1	0	2	89	2	NA	NA	181	1
39862	1	46	3	4	5	107076.7558	8	31.1	113	96	0.3	1	0.14	1.61	2.1	0	2	32	3	NA	NA	192	2
78096	1	28	3	4	2.02	92640.06569	10.2	46.2	135.7	105	0.4	NA	1.32	0.67	2.1	0	2	33	2	155	129	193	1
79496	1	54	2	3	NA	19588.84522	8.6	28.4	101.8	103	0.4	2	0.31	1.92	2.1	0	1	40	2	169	143	217	2
80815	2	56	2	3	NA	19357.42607	6.3	36.1	100.3	102	0.2	2	0.11	0.78	2.1	0	1	58	2	100	125	203	2
83006	2	71	2	4	1.67	24070.10867	9.8	31.7	99.7	248	0.2	2	0.14	0.31	2.1	1	1	39	1	NA	NA	204	2
32360	2	55	3	3	5	95374.90357	6.6	24.47	82.8	85	1	1	0.52	2.17	2.09	0	2	54	2	145	175	258	1
32837	1	33	4	4	2.8	21241.96532	9.1	34.28	113.9	102	0.5	1	0.14	0.94	2.09	0	2	45	2	NA	NA	164	2
35719	1	48	4	3	5	33724.82282	3.5	24.49	82.7	85	1.7	1	0.4	1.18	2.09	0	2	50	2	67	104	167	1
37271	1	37	3	5	4.22	77222.8434	12.9	32	112	80	0.5	1	1.25	1.26	2.09	0	2	47	2	475	NA	282	1
38365	1	51	4	5	5	29663.94099	4.8	27.74	98.2	81	0.5	1	0.42	1.19	2.09	0	2	46	2	NA	NA	182	1
39732	1	53	3	4	2.88	85543.31643	12.3	23.47	89.1	86	0.9	1	1.27	2.13	2.09	0	2	42	2	146	119	190	1
33437	1	41	5	4	0.97	36876.65937	10	28.98	101.2	93	0.5	1	1.03	2.27	2.08	0	2	39	2	81	108	163	1
34123	1	43	3	5	5	74515.46043	7.1	25.76	100.8	75	0.8	1	0.14	0.91	2.08	0	2	35	2	NA	NA	167	2
36523	2	45	3	1	1.2	47179.04807	5.9	16.91	63	95	0.6	2	0.14	1.05	2.08	0	2	72	2	37	93	172	1
36963	2	51	4	5	4.5	24506.3557	4.6	27.85	96.6	93	0.6	1	0.26	1.49	2.08	0	2	62	2	NA	NA	243	1
38123	2	41	1	2	1.49	17284.48471	8.1	33.25	107	100	0.1	NA	0.3	1.27	2.08	0	2	48	2	NA	NA	228	2
40908	1	41	5	4	1.67	104791.7306	7.4	37.92	119.6	103	1.1	1	0.14	0.94	2.08	0	2	35	2	165	228	296	1
41075	1	36	3	5	1.24	44631.44655	8.3	29.89	105.9	74	1	2	0.14	5.77	2.08	0	2	40	2	NA	NA	181	2
41135	1	51	3	4	5	91877.54102	4.6	32.43	106.3	87	1.2	1	0.33	1.33	2.08	0	2	59	2	67	94	166	2
74172	2	33	3	5	1.54	24488.25763	9.5	25.6	87.9	98	0.4	1	0.17	0.23	2.08	0	2	66	2	NA	NA	137	2
78676	2	39	4	5	5	27936.911	7.3	38.1	113.5	90	0.2	2	0.23	0.47	2.08	0	2	48	2	NA	NA	219	2
83620	2	29	5	5	5	20186.02632	8.9	20	72.7	89	0.4	1	0.41	1.36	2.08	0	2	61	2	NA	NA	184	2
32779	1	39	5	4	4.13	85817.40346	5.6	25.33	93	91	0.9	1	0.22	1.04	2.07	0	2	68	2	93	84	171	1
35638	2	37	4	2	3.03	26546.4807	4.3	22.58	78.5	98	0.6	2	0.14	1.19	2.07	0	2	64	2	74	86	165	2
37978	1	54	3	5	3.12	104617.1144	5.6	31.76	102.5	85	0.6	1	0.42	5.63	2.07	0	2	41	2	NA	NA	222	1
38953	1	54	3	5	5	111730.0813	8.1	26.13	97.6	81	0.9	1	0.14	1.43	2.07	0	1	63	2	NA	NA	275	1
33241	1	39	3	3	3.87	85525.58072	7.5	25.2	94.3	83	0.8	NA	0.14	1.33	2.06	0	2	40	2	462	NA	300	1
36419	2	35	3	5	5	5764.469208	7.9	20.98	76.9	85	1.3	1	0.34	1.25	2.06	0	2	49	2	NA	NA	146	2
77130	1	16	2	NA	5	12894.3479	7.9	21.6	77.5	79	0.5	NA	0.15	0.39	2.06	0	2	45	2	NA	NA	171	NA
79019	2	45	4	5	1.33	43896.68277	6.1	36.4	115.4	105	0.5	2	0.29	0.7	2.06	0	1	54	2	91	126	198	2
79768	1	57	4	5	2.18	26791.43196	5.6	40.7	131.1	118	0.5	1	1.13	2.23	2.06	0	2	41	1	156	109	181	1
35369	2	25	4	2	NA	24062.15455	5.9	21.17	77.5	85	0.6	NA	0.66	0.56	2.05	0	2	46	2	45	91	146	9
35550	1	24	1	3	0.75	14051.81217	7.5	28.5	85.4	94	0.6	1	0.14	2.28	2.05	0	2	45	2	NA	NA	155	1
36164	1	46	3	4	5	74515.46043	7.4	28.14	99.4	102	0.7	1	0.14	1.55	2.05	0	2	41	2	189	98	177	2
38007	2	33	5	5	5	96778.19231	5.7	22.47	79.7	69	1	2	0.52	1.88	2.05	0	2	62	2	NA	NA	207	2
40221	2	24	4	2	0.76	5561.078114	8.9	26.6	95.3	97	0.5	2	0.79	0.76	2.05	0	2	90	2	NA	NA	214	1
40759	1	50	3	4	NA	82142.50666	11.5	23.16	88	85	0.6	1	1.66	4.14	2.05	0	2	41	2	NA	NA	264	1
78776	1	24	3	5	5	71866.08234	5.3	25	86.4	88	1.4	1	0.42	0.87	2.05	0	2	69	2	NA	NA	176	1
36995	1	45	4	4	5	21367.26979	5.6	30.24	104.1	100	0.7	1	0.38	1.01	2.04	0	2	51	2	NA	NA	172	1
41147	1	26	4	3	0.53	24732.56209	7.5	19.59	69.9	71	0.9	1	2.07	2.23	2.04	0	2	73	2	78	87	176	1
81593	1	68	2	3	1.1	14577.62868	8.8	26.9	104	129	0.5	1	0.2	1.04	2.04	0	1	31	2	NA	NA	196	1
83464	2	75	4	5	NA	14489.90119	7.9	28.6	95.8	107	0.5	2	0.24	1.23	2.04	0	1	32	2	102	93	145	2
34886	2	43	1	1	3.12	23010.42688	9.4	27.95	92	95	0.5	2	0.28	0.92	2.03	0	2	45	2	NA	NA	214	2
39132	2	22	5	4	4.08	70768.57957	4.9	17.72	67.2	111	1.5	2	0.48	0.91	2.03	0	2	88	2	63	93	194	2
73672	1	73	3	4	5	59465.07213	6.8	27	109.3	99	0.4	1	0.47	2.22	2.03	0	1	73	2	NA	NA	272	1
75913	2	32	3	5	NA	59868.69046	11.5	36.1	116	105	0.6	1	1.29	1.21	2.03	0	2	32	2	244	130	211	1
76023	1	67	4	5	5	6491.287927	4.6	31.2	110.9	114	1.2	1	0.34	1.23	2.03	0	1	82	3	26	129	216	2
79426	2	40	3	5	NA	59537.46951	5.5	24.1	84.2	95	0.5	1	0.14	0.84	2.03	0	2	75	2	37	96	178	1
79928	2	67	3	3	5	91119.63089	5.3	24	87.5	89	0.6	1	0.29	0.74	2.03	0	1	78	2	NA	NA	203	1
80663	1	41	4	5	4.7	16302.32119	5.2	27.7	93.7	89	0.5	2	0.26	0.45	2.03	0	2	53	2	NA	NA	149	2
82380	1	44	3	3	4.55	108122.1629	12.5	27.1	109	181	1.5	1	0.16	1.28	2.03	0	2	68	2	NA	NA	160	2
32287	1	35	4	3	2.42	33106.14926	6.9	44.9	138.6	189	0.7	1	0.76	1.5	2.02	0	1	34	1	178	142	212	1
33630	2	36	4	2	0.34	21287.66521	11.2	24.43	80.5	72	0.6	1	0.66	2.88	2.02	0	1	55	2	45	28	92	1
38867	2	38	3	4	5	8499.283397	11.6	30.55	112	83	0.5	1	0.14	0.94	2.02	0	2	55	2	296	226	340	2
75088	2	39	3	4	2.82	78872.61084	5.6	27.5	99.2	193	0.6	2	0.19	0.28	2.02	0	2	32	1	NA	NA	158	1
75262	1	80	3	5	5	30082.49344	6.6	28.2	108.1	100	0.8	1	0.4	1.56	2.02	0	2	65	2	101	108	193	2
75937	1	77	3	4	5	81833.89804	6.8	31.9	122	120	0.6	1	0.39	0.71	2.02	0	1	44	1	NA	NA	153	1
76211	1	17	1	NA	3.4	22908.41219	8	21.7	77	84	0.7	NA	0.11	0.43	2.02	0	2	69	2	NA	NA	175	NA
34641	2	45	4	2	1.53	26939.3187	9	19.8	78.2	100	0.4	1	1.75	3.19	2.01	0	2	106	2	NA	NA	181	1
35770	2	43	4	4	0.93	24099.64171	9	27.5	88.9	79	0.7	1	2.24	3.36	2.01	0	1	48	2	94	102	169	1
37875	2	41	1	2	0.95	20669.51187	5.1	24.83	78.8	87	1	1	0.24	0.76	2.01	0	2	78	2	76	68	161	2
39478	1	57	3	4	5	104617.1144	8.1	34.36	120.7	100	1.2	1	0.14	1.68	2.01	0	1	41	2	NA	NA	217	1
76103	2	45	3	4	4.64	89252.52032	8.9	29	88.5	124	0.8	1	1	1.55	2.01	0	2	101	2	NA	NA	231	1
79651	1	42	1	2	NA	38988.00263	6.8	31.7	101.4	105	0.7	NA	0.07	0.43	2.01	0	2	42	2	401	NA	242	2
79740	2	62	4	4	1.85	16526.65885	5.2	28.3	NA	169	0.4	2	0.5	1.44	2.01	0	1	76	1	NA	NA	195	2
31520	1	53	4	2	1.22	25918.77232	4.1	25.73	90.6	124	0.7	2	0.14	9.22	2	0	1	85	3	58	109	206	2
34650	2	21	2	5	5	56060.45388	6.7	35.94	91.9	100	0.5	1	0.14	0.89	2	0	2	56	2	99	121	197	2
38358	1	40	3	5	4.3	104386.7504	6.4	28.82	106.2	90	1.1	NA	0.14	0.92	2	0	2	51	2	174	115	201	2
38877	2	42	1	1	2.25	20669.51187	6.6	22.55	80	103	0.6	2	0.42	1.82	2	0	2	57	2	114	132	212	2
38995	2	49	3	5	3.11	107619.5639	10.9	20.21	77.7	75	0.6	1	0.79	3.33	2	0	2	120	2	81	99	235	1
75690	1	34	1	1	1.38	54155.17274	5.5	22.5	76.7	95	0.9	2	0.13	0.87	2	0	1	62	2	75	97	174	2
79226	1	24	5	5	4.1	23898.53629	10.6	22.1	77.4	87	0.4	2	0.17	0.65	2	0	2	46	2	127	68	139	2
83068	2	59	1	3	3.87	17617.60944	9.4	47.2	123.2	134	0.6	1	0.31	1.18	2	0	1	33	1	NA	NA	236	2
34882	2	28	4	5	5	25604.00081	5.4	26.55	86.8	91	0.6	1	0.23	0.79	1.99	0	2	59	2	81	127	202	2
40061	1	31	3	5	5	81636.07074	8	23.85	84.1	93	0.6	1	0.14	1.88	1.99	0	1	47	2	NA	NA	169	1
32724	1	23	3	5	5	86566.13183	7.9	26.08	88.5	80	1	1	0.47	1.18	1.98	0	2	49	2	NA	NA	303	1
38019	2	22	3	4	5	66948.02506	7.6	22.13	75.3	79	0.8	1	0.25	0.69	1.98	0	2	49	2	133	92	168	2
39438	2	47	3	4	3.9	93324.42374	7.1	44.34	108	94	0.5	1	0.53	0.75	1.98	0	2	52	2	103	114	187	2
39541	2	34	4	2	0.86	7704.27903	6.5	23.31	79.5	74	0.7	2	0.14	0.73	1.98	0	2	93	2	65	77	183	1
39768	1	34	4	4	2.18	30431.25353	9.3	25.48	85.7	89	0.5	2	0.6	1.12	1.98	0	2	41	2	100	85	146	1
73773	2	39	1	4	4.17	38974.39601	6.1	23.4	90	75	1.1	1	0.12	0.6	1.98	0	2	70	2	38	121	199	2
31131	2	44	4	4	4.65	26770.58461	5.3	30.9	96	87	0.4	2	0.14	1.01	1.97	0	1	39	2	86	49	105	2
31767	2	45	3	3	5	92147.62735	6.4	39.44	122.3	113	0.6	1	0.8	1.1	1.97	0	2	38	2	288	211	307	1
37631	1	38	3	5	5	78529.89457	6.8	31.52	102.7	99	1	1	0.14	1.11	1.97	0	2	32	2	336	48	147	2
37716	1	37	5	5	5	57930.79659	7.6	26.64	101.7	105	0.7	1	0.27	2.31	1.97	0	1	45	2	NA	NA	273	2
37905	1	58	3	5	0.63	30699.6423	15.3	30.41	113.2	104	1	1	0.34	1.46	1.97	0	1	42	2	157	161	234	1
39821	1	38	1	5	5	28688.03133	6.5	26.29	89.3	85	0.7	1	0.23	1.48	1.97	0	2	39	2	NA	NA	170	2
40381	2	34	5	5	5	76746.44428	7.7	23.76	81.5	80	0.5	1	0.68	1.41	1.97	0	1	69	2	NA	NA	216	2
40809	1	25	3	5	4.22	71961.34807	5.8	31.09	96.1	69	0.9	1	0.26	0.92	1.97	0	2	41	2	NA	NA	159	2
74134	2	51	5	4	3.03	24832.75324	7.4	21.3	80.6	93	0.8	NA	0.65	1.66	1.97	0	2	77	2	68	129	220	2
82536	2	49	5	5	4.1	19750.80275	6.8	30	92.6	100	0.5	1	0.18	0.88	1.97	0	2	64	2	77	153	232	1
31577	2	52	3	4	3.57	91583.23502	7.7	20.39	76.8	79	0.8	1	0.9	3.1	1.96	0	2	56	2	74	116	187	1
31714	1	21	1	2	1.19	26537.20704	6.9	23.51	82.6	92	0.9	1	0.14	1.97	1.96	0	2	54	2	87	133	204	1
32965	1	40	1	4	1.71	19974.87432	8.8	26.7	97.7	92	0.8	1	0.22	1.2	1.96	0	2	47	2	NA	NA	219	1
33390	1	46	4	3	3.46	33724.82282	4.9	26.49	94.7	98	0.8	2	0.68	3.48	1.96	0	1	45	2	140	110	183	1
33715	2	45	4	5	2.33	30242.29435	5.1	21.06	75.5	89	0.6	2	0.3	0.86	1.96	0	2	45	2	NA	NA	185	2
34183	2	44	4	3	1.17	30436.23955	5.8	27.23	95	94	0.8	2	0.14	0.51	1.96	0	1	56	2	NA	NA	180	2
36194	2	46	3	3	5	118841.6833	9.5	40.8	117.6	118	0.4	2	0.14	0.52	1.96	0	1	46	2	147	131	206	2
36885	2	50	4	3	1.6	56131.07905	10.2	24.48	85.6	93	0.4	2	0.64	2.5	1.96	0	1	47	2	NA	NA	211	2
38393	2	51	3	4	5	112518.287	10.6	38.07	116	106	0.3	1	0.23	0.78	1.96	0	1	55	1	NA	NA	218	2
40200	2	44	3	3	2.49	92950.24721	12.3	35.96	120.6	130	0.6	2	0.85	1.26	1.96	0	1	43	2	148	151	224	1
40501	2	20	4	2	1.25	28273.0948	5.1	19.76	76.3	76	0.5	1	1.49	0.81	1.96	0	2	69	2	78	107	192	2
75018	2	52	3	4	1.02	39240.11555	10.4	18.9	72.5	97	0.7	1	1.96	2.49	1.96	0	2	72	2	NA	NA	197	1
75150	2	71	3	4	4.84	42844.15911	7.5	26.5	86	98	0.5	1	0.27	1.32	1.96	0	1	51	2	NA	NA	192	2
78403	2	80	3	2	5	42095.18443	5	31	89.6	94	0.7	1	0.61	1.23	1.96	0	1	57	2	75	83	155	1
79388	2	67	5	5	1.03	24103.10607	5.7	24.3	85.3	95	0.3	2	0.37	3.03	1.96	0	1	72	2	NA	NA	200	2
81465	2	68	5	4	0.84	15220.62321	5.5	28.5	95	104	1.1	1	0.72	1.04	1.96	0	1	44	2	NA	NA	193	1
31747	1	37	3	5	5	86781.56859	7.9	32.83	99.8	99	0.9	1	0.14	0.7	1.95	0	2	47	2	NA	NA	223	2
32708	2	53	4	3	5	23949.7053	4.7	35.93	113.4	105	1	2	0.4	1.73	1.95	0	1	71	2	82	147	234	2
39556	1	54	4	1	0.32	17220.63042	6.1	25.01	88	235	0.5	1	0.29	1.15	1.95	0	1	56	1	NA	NA	283	1
76082	1	30	3	5	5	86974.6991	5.6	20.9	80.2	87	0.7	1	0.15	0.5	1.95	0	2	41	2	NA	NA	130	2
78703	1	59	3	5	5	77985.61689	7.8	23.5	88	99	0.8	1	0.16	3.4	1.95	0	1	45	2	181	151	232	2
31962	2	54	1	3	2.19	22334.04413	6.6	28.46	93.4	95	0.5	1	0.82	2.2	1.94	0	1	103	2	87	119	239	1
32919	1	31	3	2	5	70362.08976	4.4	23.77	85.5	93	0.9	1	0.14	3.3	1.94	0	2	59	2	NA	NA	187	1
35247	2	34	3	5	3.9	91922.02113	9.9	24.22	84.5	81	0.7	1	0.25	1.28	1.94	0	2	66	2	NA	NA	178	1
35572	1	40	3	3	5	74595.22292	6.4	24.95	93.1	87	0.5	1	0.77	6.11	1.94	0	2	49	2	NA	NA	187	2
36155	2	53	4	4	4.49	28122.50447	8.1	45.07	124.5	106	0.6	2	0.57	2.35	1.94	0	1	49	2	186	151	237	2
37945	2	53	4	4	1.69	30091.12613	6.8	24.19	77.3	134	0.7	NA	0.84	3.28	1.94	0	2	86	2	NA	NA	219	1
38739	2	55	3	5	5	91583.23502	6.6	30.16	103.8	89	0.8	2	0.38	2.99	1.94	0	2	50	2	149	137	217	1
74085	2	80	3	4	1.18	21216.89593	8.3	32.1	99.1	106	0.8	2	0.41	1	1.94	0	1	76	2	72	105	195	2
74623	2	46	3	3	1.26	28286.49946	6.9	22.9	82.1	73	0.9	1	0.18	0.6	1.94	0	2	57	2	NA	NA	215	2
74631	1	30	2	1	1.01	41993.23069	9.6	25.9	90.3	65	0.7	1	0.24	1.45	1.94	0	2	45	2	NA	NA	215	1
76446	2	46	3	3	2.18	83105.81444	9.4	25.2	NA	92	0.3	NA	0.44	0.5	1.94	0	1	47	2	NA	NA	167	1
76777	1	29	1	4	3.14	37146.44778	7.1	25.4	94.2	94	0.5	1	0.67	0.83	1.94	0	2	48	2	NA	NA	184	1
77888	1	75	5	5	2.58	18914.85767	3.7	20.8	80.3	92	0.6	2	0.33	1.06	1.94	0	1	67	2	65	83	163	2
80703	2	55	3	2	1.46	134355.4043	10	28	93.7	100	0.6	1	2.7	0.71	1.94	0	1	49	2	304	110	220	1
80928	2	62	4	4	3.58	16290.45728	7.6	28.2	110.4	60	0.5	1	0.46	1.62	1.94	0	1	81	2	NA	NA	191	2
31755	1	47	2	1	1.18	23813.67669	4.8	28.34	88.5	117	0.6	1	0.32	1.89	1.93	0	2	54	9	NA	NA	160	1
31827	2	46	4	2	1.46	32474.70832	6.2	25.97	86.4	218	0.5	1	2.11	1.06	1.93	0	1	67	1	68	68	149	1
38082	1	47	4	5	1.54	27265.21562	4.6	27.11	85.2	160	0.8	NA	0.31	1.16	1.93	0	1	66	2	NA	NA	221	1
77705	1	63	3	5	5	145201.2454	5.1	23.9	86.5	93	0.5	1	0.19	1.32	1.93	0	2	68	2	25	80	153	1
79225	2	71	3	1	1.03	30951.98125	8.6	37.9	110.2	102	0.5	1	0.35	0.49	1.93	0	1	38	2	NA	NA	175	1
80272	2	41	1	2	0.96	32152.4262	6.5	35.8	102.8	90	0.6	2	0.24	0.48	1.93	0	1	38	2	156	158	227	2
80585	1	41	5	5	4.35	24874.58275	7.1	28	101	82	0.7	1	0.24	1.2	1.93	0	2	40	2	165	185	258	2
81101	2	38	3	5	2.73	91766.34888	7.9	30.7	103	93	0.7	1	0.13	0.98	1.93	0	1	67	2	96	157	243	2
82637	1	80	3	3	2.09	34636.2106	10.8	37.3	132.7	107	0.7	1	0.61	1.91	1.93	0	2	56	2	69	75	145	1
32789	2	27	5	5	2.73	6677.464569	9.8	26.41	102.4	80	0.9	2	0.69	1.14	1.92	0	2	100	2	346	130	299	2
36069	2	40	4	5	3.62	28122.50447	4.4	19.14	76.7	80	0.7	2	0.14	0.57	1.92	0	2	97	2	55	54	162	2
37747	2	26	1	2	1.33	15813.7428	7.2	25.64	84.8	81	0.4	1	0.14	1.06	1.92	0	2	69	2	73	68	152	1
37969	1	26	3	5	0.97	85853.7939	8.5	25.7	95	134	0.6	1	0.14	1.35	1.92	0	2	46	2	NA	NA	152	1
75121	1	44	2	5	NA	28299.12177	8.6	25.5	92.9	83	1.1	2	0.2	1.28	1.92	0	2	49	2	NA	NA	207	2
75451	1	56	4	4	5	34015.23702	6.1	25.9	82.5	129	0.7	1	0.11	1.17	1.92	0	1	44	1	82	154	214	2
78189	2	22	4	4	0.11	30629.89484	9.4	23	82.5	73	0.5	2	0.07	0.19	1.92	0	2	79	2	94	68	166	2
35157	1	46	4	5	0	17388.48205	7.8	27.83	98.1	209	0.8	2	0.34	0.68	1.92	1	1	48	1	96	57	124	2
34562	1	39	3	4	1.36	37958.2581	6.8	28.69	98.4	94	1.1	1	0.26	6.79	1.91	0	1	51	2	NA	NA	149	2
36800	2	46	4	4	NA	31960.64208	10.1	49.68	138.7	93	0.6	2	0.14	0.89	1.91	0	1	39	2	201	114	193	2
40701	2	31	1	2	1.14	7337.844559	10.6	26.44	97.9	81	0.6	1	0.23	0.85	1.91	0	2	59	2	164	118	210	1
76602	2	40	4	4	0.7	25320.45039	8	51.5	149.5	84	0.4	1	0.18	0.72	1.91	0	2	47	2	NA	NA	184	2
77727	2	45	5	5	3.48	16485.10262	8.4	28.3	95.6	136	0.3	2	0.31	0.71	1.91	0	2	43	1	NA	NA	201	2
79901	1	23	3	5	5	69347.61445	8	31.3	107.2	60	0.6	1	0.29	1.21	1.91	0	2	55	2	NA	NA	177	1
80634	2	46	1	5	NA	35097.48069	6.2	27.3	90.2	98	0.3	1	0.52	0.74	1.91	0	2	47	2	NA	NA	191	2
40492	1	41	1	1	0	17662.36587	5.5	28.35	91.2	95	0.9	1	0.39	1.51	1.9	0	2	33	2	269	98	185	1
41238	1	53	3	4	1.38	97668.55577	8.3	23.97	92.5	88	0.6	1	0.95	3.81	1.9	0	2	48	2	113	135	206	1
31504	1	46	3	5	5	69953.43052	9.1	31.19	105	107	0.9	1	0.4	1.74	1.89	0	1	41	2	145	154	224	1
32689	2	31	3	2	0.78	58194.37628	10.5	23.72	87.9	99	0.4	1	1.76	1.84	1.89	0	2	41	2	NA	NA	187	1
35218	2	37	5	4	5	40353.75965	11.1	22.58	85.4	134	0.6	1	0.63	2.01	1.89	0	2	38	2	NA	NA	136	2
35937	2	54	2	1	1.14	78971.03235	9.4	29.52	95.4	75	0.4	2	0.24	2.37	1.89	0	1	61	1	NA	NA	218	2
75725	1	24	3	5	0.86	69347.61445	8.6	23.3	85.3	82	1.3	1	0.22	1.27	1.89	0	2	43	2	NA	NA	166	1
83721	1	52	3	5	5	68456.77185	6.8	25.6	92.7	87	0.7	1	0.18	1.23	1.89	0	2	55	2	NA	NA	138	2
32024	1	47	3	2	5	75566.6868	8.6	30.41	105.1	97	1.1	1	0.83	3.95	1.88	0	2	39	2	NA	NA	268	1
33935	1	25	3	4	1.99	92964.53984	8.4	29.76	107.4	84	1	2	0.23	1.02	1.88	0	1	36	2	NA	NA	212	2
37393	2	31	3	5	5	111510.4419	8.2	41.5	110.8	86	0.1	1	0.22	0.71	1.88	0	2	52	2	NA	NA	192	2
38819	2	52	3	3	5	98539.49062	8.6	23.61	86.1	78	0.4	1	1.51	1.61	1.88	0	2	115	2	80	118	249	1
41265	2	44	4	4	1.28	16554.07591	7.1	36.72	107.2	98	0.5	1	0.3	1.15	1.88	0	2	51	2	49	106	167	2
41387	1	44	1	1	0.86	20586.22352	5.9	23.98	83.3	82	0.5	1	0.14	1.9	1.88	0	2	43	2	NA	NA	233	2
80002	1	55	3	3	1.79	110670.4609	7.4	37	113.8	98	1	1	0.1	1.37	1.88	0	1	38	2	NA	NA	170	2
81087	2	36	5	5	5	22843.59124	3	22	81.5	81	1	1	0.4	0.34	1.88	0	2	74	2	36	64	145	2
82189	1	30	5	5	5	21101.80866	6.9	22.7	78.5	79	1	2	0.29	1.67	1.88	0	2	43	2	NA	NA	161	2
34962	1	54	5	5	5	101235.2037	6.1	29.64	104.3	102	0.7	1	0.29	6.14	1.87	0	2	51	2	NA	NA	228	2
39230	2	47	3	3	1.49	108347.4878	4.3	22.35	80	94	0.9	2	0.42	1.39	1.87	0	1	58	2	95	139	216	2
39339	2	45	1	1	1.52	14868.87686	7.3	29.66	98.9	98	0.5	2	0.71	1.21	1.87	0	2	50	2	132	98	174	1
79835	1	37	3	3	0.59	26165.86886	5.6	31.5	107.3	95	0.7	1	0.18	0.44	1.87	0	2	43	2	197	86	168	2
80237	1	59	3	5	5	136578.5549	6.1	26.8	105.2	114	0.5	1	0.13	1.01	1.87	0	1	49	2	NA	NA	140	2
81578	1	60	3	4	5	111620.9124	6.3	31.7	108.5	128	0.7	1	0.35	2.9	1.87	0	1	49	2	67	119	181	1
35846	1	39	3	3	5	81482.31002	9.1	24.38	89.1	107	1.2	1	0.14	1.28	1.86	0	2	80	2	53	108	199	2
79819	2	80	3	4	4.77	33387.06274	8.2	37.5	108.2	110	0.7	2	0.36	1.03	1.86	0	1	60	2	NA	NA	235	1
82384	2	65	3	5	5	69636.43568	5	31.1	104.3	84	0.5	1	0.6	0.81	1.86	0	2	67	2	95	116	202	2
82708	2	78	3	5	5	61960.10241	2.8	18.1	74.5	79	0.7	2	0.29	0.97	1.86	0	1	66	2	37	101	174	2
34141	1	26	3	5	5	86199.40324	5	23.02	84.3	79	1.3	1	0.4	0.64	1.85	0	2	50	2	119	141	215	1
35077	2	50	3	3	1.18	46780.48325	9.1	36.13	114.8	88	0.6	1	0.32	0.63	1.85	0	1	75	2	110	124	221	2
37753	2	23	5	4	3.61	70154.4987	6.6	21.56	73.6	79	0.4	1	0.28	0.65	1.85	0	2	44	2	NA	NA	279	2
39158	2	49	4	2	4.35	23755.63607	5.5	27.58	86.1	97	0.4	1	0.67	2.02	1.85	0	2	139	2	NA	NA	207	1
78317	1	66	3	5	5	93637.95258	9.3	NA	NA	87	0.8	1	0.3	4.21	1.85	0	1	50	2	NA	NA	185	2
78534	2	67	2	3	NA	10232.83339	5.9	29.1	88.9	117	0.9	1	0.38	0.81	1.85	0	1	70	2	79	133	219	2
81679	1	36	3	5	5	55259.23559	6.7	27.3	96.8	85	0.8	1	0.13	1.2	1.85	0	2	43	2	NA	NA	149	1
32813	2	41	1	2	0.51	25862.2363	9.4	49.4	NA	95	0.4	2	0.25	0.28	1.84	0	2	48	2	NA	NA	229	1
33694	1	54	3	3	2.42	91877.54102	4.6	39.18	126.5	122	0.9	1	0.28	1.58	1.84	0	2	46	3	214	86	175	2
37840	1	25	1	1	0.85	22348.20368	7.6	24.84	88.9	106	0.7	2	0.14	2.54	1.84	0	2	40	2	569	NA	268	2
38934	2	33	3	4	3.6	90762.90867	8	19.17	72.2	65	0.8	2	0.4	1.32	1.84	0	2	59	2	NA	NA	157	2
74880	1	39	3	4	0.97	14275.29879	5.7	31.8	103.4	96	0.6	1	0.07	0.57	1.84	0	1	36	2	128	125	187	2
78362	1	52	3	4	4.86	95743.05637	9.3	43.7	137.9	172	0.3	1	0.18	1.38	1.84	0	1	42	1	NA	NA	197	1
81100	2	80	3	4	1.38	56182.39472	6.1	26.4	91.7	98	1.2	1	0.57	1.01	1.84	0	1	35	1	107	57	113	1
81435	1	18	3	NA	0.85	22500.41896	5.4	19.9	78	90	0.7	1	1.09	1.26	1.84	0	2	54	2	62	55	121	1
83070	2	71	5	5	3.05	17967.67573	7.3	29.6	106	144	0.4	2	0.73	8.99	1.84	0	1	33	1	NA	NA	215	2
37856	1	35	3	3	1.65	44631.44655	7.5	27.84	97.5	82	0.4	1	1	3	1.83	0	2	45	2	NA	NA	224	1
39415	2	51	3	5	5	92380.93894	4.1	28.73	93.1	98	0.5	1	0.63	1.18	1.83	0	2	40	2	205	168	249	2
40386	2	56	3	5	3.73	93147.43328	7.2	20.92	67.9	86	1.1	1	0.38	2.43	1.83	0	2	64	2	NA	NA	206	1
75406	2	76	4	5	5	17453.32898	4.4	17.2	76.9	97	0.7	1	0.23	1.07	1.83	0	1	72	3	NA	NA	154	2
77700	2	48	3	3	0.78	35709.51035	10.4	22.1	82.2	93	0.6	NA	1.36	1.87	1.83	0	1	47	2	129	113	186	1
77858	2	37	3	2	0.43	34067.36835	9.3	39	110.9	86	0.3	2	2.57	0.49	1.83	0	2	68	2	NA	NA	247	1
78052	2	49	3	5	5	66731.44753	6.6	23.7	85	93	1.2	1	0.17	0.68	1.83	0	2	68	2	63	161	242	2
79366	1	42	5	4	1.56	11148.92939	8.4	36.1	111.9	100	0.4	2	0.15	1.06	1.83	0	2	33	2	NA	NA	228	2
81979	1	53	4	3	5	22350.69043	7.1	39.8	125.6	120	0.5	1	0.16	1.02	1.83	0	1	46	2	NA	NA	176	2
35051	2	25	1	4	1.68	23331.17906	9.6	22.22	78.8	87	0.5	2	0.14	0.78	1.82	0	2	92	2	43	91	192	1
37135	1	47	3	2	5	74764.36844	4.9	NA	NA	91	0.7	NA	0.14	1.51	1.82	0	2	37	2	328	89	192	1
76480	2	24	5	4	4.06	56489.55646	13.6	41.7	125.7	85	0.2	1	0.7	0.46	1.82	0	2	38	2	NA	NA	199	1
78018	2	47	1	2	0.84	20450.60696	4.6	27.3	99.6	87	0.7	1	0.86	0.89	1.82	0	1	58	2	58	111	181	1
79088	2	46	3	4	3.17	18410.25509	6.6	23.9	89.4	109	0.9	1	0.07	0.16	1.82	0	2	57	2	75	122	194	2
81957	1	49	4	3	3.49	40260.33397	8.5	35.5	116.6	82	0.6	1	0.12	1.1	1.82	0	2	40	2	NA	NA	223	2
82164	1	40	4	2	0.18	27746.42888	3.8	32.4	100	88	0.7	1	1.87	0.92	1.82	0	2	42	2	111	167	231	1
32221	1	36	3	3	5	62579.32356	7.8	30.16	102.5	91	0.6	1	0.35	2.63	1.81	0	2	38	2	239	123	209	1
34897	2	45	4	3	0.94	23949.7053	7.6	30.12	106.2	105	0.4	1	0.21	0.45	1.81	0	2	55	1	NA	NA	221	2
36214	1	24	5	4	1.95	26638.49434	10.4	29.2	95.5	68	0.5	1	0.29	0.63	1.81	0	2	46	2	NA	NA	162	2
38898	2	29	4	4	1.62	26775.58906	7.6	32.64	99.5	92	0.4	2	0.68	0.84	1.81	0	2	50	2	NA	NA	154	2
39774	1	32	4	4	1.78	24787.80688	5.7	42.71	134.7	272	0.8	1	0.14	1.52	1.81	0	1	40	1	NA	NA	241	1
40850	1	56	3	4	3.21	88479.07677	4	36.26	119.8	188	0.8	1	1.11	1.78	1.81	0	2	42	1	117	136	201	1
78794	1	60	5	4	1.55	18014.92488	5.9	20.7	80.1	141	0.7	1	0.29	5.52	1.81	0	1	49	2	NA	NA	179	2
81802	1	30	5	5	5	20310.7807	8.2	26.2	90.2	104	0.7	2	0.34	1.23	1.81	0	1	41	2	NA	NA	222	2
77600	2	58	2	4	3.75	15073.2444	9.7	41.2	124.9	151	0.3	1	0.35	1.68	1.8	0	1	44	1	221	99	187	1
37261	2	38	3	3	0.96	62215.83304	9.4	19.29	74.8	85	0.7	1	2.49	2.44	1.8	0	2	58	2	51	94	162	1
38823	2	21	1	4	0.64	16381.9674	9.9	34.33	108.7	86	0.7	1	0.34	0.78	1.8	0	2	76	2	NA	NA	194	1
39494	1	24	1	3	3.24	20536.4813	4.9	26.69	90.3	74	0.9	1	0.28	1.72	1.8	0	2	43	2	72	99	156	2
40171	1	29	1	1	0.68	26537.20704	8.4	22.5	85.3	89	0.6	NA	0.42	2.22	1.8	0	2	50	2	NA	NA	200	1
77509	1	53	4	3	2.45	22619.27579	4.7	31.5	107.2	106	0.5	1	0.23	1.17	1.8	0	1	41	2	130	164	231	1
81287	2	21	3	2	3.55	88019.88533	9.2	18.5	71.8	84	0.8	1	0.57	0.81	1.8	0	2	63	2	NA	NA	184	1
32759	2	38	2	5	3.31	62076.51663	6.3	24.52	81	92	0.5	1	0.21	2.05	1.79	0	2	64	2	NA	NA	228	2
34996	1	50	4	4	1.29	33724.82282	6.3	26.34	97.7	77	0.8	1	0.72	2.18	1.79	0	2	114	2	NA	NA	220	1
35438	1	25	2	5	1.28	17200.22441	5.9	26.74	90.5	95	0.7	1	0.28	1	1.79	0	2	51	2	81	119	186	2
35941	2	51	3	3	2.98	116640.874	6.9	41.75	132.7	99	0.5	1	0.42	0.78	1.79	0	1	52	2	131	119	197	1
37131	2	44	3	3	1.44	41786.17484	10.2	NA	NA	72	0.3	1	0.58	1.57	1.79	0	2	54	2	NA	NA	185	1
41466	2	58	5	2	1.34	94307.12512	6.1	33.65	114.2	109	1.1	1	0.47	1.21	1.79	0	1	152	2	NA	NA	287	2
77011	2	63	1	5	5	18409.34031	6	29	95.3	96	1.3	1	0.47	0.57	1.79	0	2	60	2	NA	NA	218	2
78176	2	61	3	5	5	139762.5739	6.3	20	78	NA	NA	1	0.68	2.24	1.79	0	1	NA	2	NA	NA	NA	1
80066	2	60	3	5	5	99907.92963	4.6	30.2	101.1	92	0.6	1	0.76	1.44	1.79	0	2	100	2	NA	NA	229	2
35621	2	20	3	4	3.12	67171.65516	9.1	32.56	105.6	74	0.7	1	0.47	0.73	1.78	0	2	41	2	NA	NA	220	1
37036	2	57	4	4	NA	28302.85536	6.2	24.73	87.4	83	0.3	1	0.98	2.94	1.78	0	2	41	2	NA	NA	199	1
37893	2	38	1	1	0.41	18368.38834	7.9	30.38	98	83	0.4	2	0.26	2.68	1.78	0	2	64	2	NA	NA	198	2
40768	2	46	2	1	1.11	32589.28013	8.4	35.67	102.8	112	0.5	1	0.14	1.6	1.78	0	2	53	2	NA	NA	215	2
80027	2	32	1	3	1.94	22528.47234	7.1	24.7	90.2	79	0.7	2	0.24	0.7	1.78	0	2	59	2	190	112	209	2
80289	2	37	2	4	NA	25953.00922	10.8	30.4	93.1	85	0.3	1	0.74	0.84	1.78	0	2	46	2	55	89	146	1
82651	1	78	4	1	0.75	11075.25598	6.7	39.4	129.7	125	0.8	1	0.35	2.84	1.78	0	1	49	1	55	80	140	1
34908	1	47	3	5	5	87154.15023	5.6	26.66	92.2	102	0.7	1	0.14	3.87	1.77	0	2	68	2	66	127	208	1
36792	1	25	1	1	0.85	36493.58183	8.4	26.61	88.2	102	1.1	1	0.35	1.67	1.77	0	2	40	2	209	140	222	2
38314	1	44	2	1	0.46	34571.93046	8.9	35.91	109.7	139	0.9	1	0.51	2.68	1.77	0	2	38	1	NA	NA	615	1
75342	1	73	3	3	4.48	52278.75392	7.2	27.9	98.2	184	0.5	2	0.26	1.4	1.77	0	1	39	1	NA	NA	157	2
76490	2	68	3	5	4.45	139762.5739	3.7	24.2	88.3	90	1.1	1	0.29	1.99	1.77	0	2	86	2	33	95	188	1
78398	1	17	2	NA	4.25	16568.00091	5.3	23.7	81.4	93	0.8	NA	0.07	0.46	1.77	0	2	53	2	59	108	173	NA
79081	2	27	5	5	2.31	23188.89374	4	19.6	72.3	86	0.4	2	0.17	0.54	1.77	0	2	50	2	48	98	158	2
81797	2	74	3	2	1.68	50947.97021	6.5	23.4	91.2	96	0.5	2	0.56	1.23	1.77	0	1	71	3	57	90	172	2
33645	2	25	1	4	4.22	20089.59056	8.8	25.72	92.9	88	0.6	2	0.2	0.77	1.76	0	2	40	2	NA	NA	184	2
37525	2	25	1	4	5	15207.29045	8.2	29.68	94.5	89	0.4	1	0.29	0.37	1.76	0	2	58	2	69	65	137	2
40694	2	26	5	2	1.7	64291.6396	7.7	21.9	73.8	76	0.3	2	0.48	1.91	1.76	0	2	46	2	126	92	163	2
75098	1	25	2	5	2.3	68637.01558	6.1	32.9	109.4	93	0.7	1	0.1	0.74	1.76	0	2	47	2	49	42	99	2
75351	2	29	1	4	1.02	47712.13916	3.7	21.5	80.3	92	0.3	2	0.33	0.45	1.76	0	2	73	2	48	74	157	2
77383	1	80	4	3	3.07	9318.567742	10.2	20.7	91	75	0.4	NA	0.7	0.77	1.76	0	2	57	2	NA	NA	200	2
79179	2	80	3	5	NA	39501.74319	17.4	24.2	97.2	119	0.4	1	0.37	1.41	1.76	0	2	73	2	53	92	176	2
81131	1	49	2	5	5	31707.98644	5.1	29.6	106.7	94	1.2	1	0.2	0.96	1.76	0	2	40	2	236	183	270	1
35257	2	21	4	4	0.94	28308.14625	6.5	21.24	79.7	58	0.5	1	0.36	1.16	1.75	0	2	83	2	100	112	215	2
36047	1	47	1	1	0.6	23668.68993	8.1	26.56	101	110	0.5	1	0.14	4.24	1.75	0	2	62	2	69	73	149	2
73792	2	68	3	5	5	96905.32178	5.7	28.9	107.7	100	0.5	1	0.66	2.23	1.75	0	1	64	2	NA	NA	230	2
75298	1	72	4	3	5	9371.815825	7.7	26	96	99	0.2	2	0.23	1.66	1.75	0	1	48	1	NA	NA	147	2
76955	1	38	4	4	1.72	18366.23611	6	23.5	79.4	90	0.5	1	0.31	4.68	1.75	0	2	68	2	NA	NA	156	1
76997	1	18	2	NA	1.63	14582.93915	5.5	22.1	74.2	106	0.5	1	2.25	0.94	1.75	0	2	27	2	NA	NA	100	1
77095	1	46	3	4	5	104496.7593	6.6	25.7	90.5	121	0.9	1	0.1	0.67	1.75	0	1	52	1	58	101	165	2
78812	1	41	2	3	2.15	21888.90095	9.1	34.6	129.7	102	0.8	1	0.24	1.58	1.75	0	1	32	2	NA	NA	209	2
34518	1	48	3	5	4.1	74515.46043	4.8	26.2	99.3	109	1.2	1	0.62	3.46	1.74	0	2	61	2	82	125	202	1
34848	1	23	1	2	0.68	27825.71458	10.2	31.17	102.6	91	0.5	1	1.02	2.9	1.74	0	2	22	2	NA	NA	202	1
35741	1	30	3	3	3.73	62579.32356	10.6	40.76	119.6	93	0.7	1	0.61	1.34	1.74	0	2	51	2	110	88	161	1
36499	1	54	3	2	5	69756.88022	8.2	25.6	99.5	84	0.7	1	0.86	2.86	1.74	0	2	62	2	NA	NA	182	1
36916	1	40	1	2	2.75	19974.87432	8.4	33.63	110.1	139	1	1	0.25	2.06	1.74	0	2	47	2	NA	NA	183	1
81109	2	77	4	3	0.75	19179.45373	5.9	29.3	104.5	120	0.4	1	0.44	0.87	1.74	0	1	46	1	80	85	147	2
81212	2	37	4	3	1.06	23254.88664	8.6	27	96.4	75	0.4	1	1.01	1.22	1.74	0	2	63	2	52	91	164	1
31334	2	55	4	5	0.31	34746.57405	4.4	43	109.4	100	0.6	2	0.26	1.54	1.73	0	1	103	2	69	135	252	2
33223	1	45	3	3	0.6	113664.4973	9.4	27.84	100.7	102	0.9	NA	0.3	1.64	1.73	0	2	38	2	NA	NA	205	2
33767	2	47	1	5	4.92	19237.87716	7.8	35.76	111	102	0.5	2	0.47	0.52	1.73	0	1	37	2	NA	NA	220	2
34370	2	25	5	5	1.67	66904.46704	6.3	22.17	74.5	86	1.1	1	0.14	0.59	1.73	0	2	60	2	NA	NA	163	2
34500	1	48	3	2	3.31	90762.44874	10.9	29.05	107.1	95	1.4	1	1.24	3.12	1.73	0	2	41	2	157	83	155	1
35211	1	40	1	4	4.97	20449.8435	6.4	30	114.5	63	0.5	1	0.22	2.83	1.73	0	2	53	2	NA	NA	233	1
36454	2	24	3	5	5	80635.51874	5.7	21.54	78.5	87	0.9	1	0.21	0.18	1.73	0	2	92	2	81	81	189	2
36556	1	46	1	1	1.66	19546.08855	5.1	26.52	94.4	97	0.8	1	0.22	1.96	1.73	0	2	58	2	95	140	217	2
36946	2	32	2	4	5	76769.89714	6.8	23.23	79.1	90	0.9	1	0.14	1.04	1.73	0	2	93	2	NA	NA	193	2
38181	1	25	1	1	3.01	23356.34615	7.5	24.03	88.8	101	0.6	2	0.14	2.7	1.73	0	2	58	2	NA	NA	131	2
38323	2	40	3	3	3.61	111953.8835	10	28.09	95.2	87	0.4	1	1.04	2.45	1.73	0	2	38	2	NA	NA	169	1
78801	1	37	3	4	0.67	15581.6311	8.9	23.4	91.7	71	0.5	1	1.04	1.87	1.73	0	2	50	2	NA	NA	219	1
79589	2	24	2	3	0.86	45346.04302	7.9	40.8	105.6	93	0.3	1	0.13	0.33	1.73	0	2	43	2	105	98	162	2
74748	1	36	4	2	NA	18197.45999	11.8	34.8	114.9	91	0.5	1	0.94	0.91	1.73	1	1	40	2	98	217	277	1
76212	2	34	1	4	2.34	38373.10914	8.4	25	84.1	85	0.7	1	0.25	0.54	1.72	0	2	93	2	NA	NA	246	2
76954	1	48	5	4	1.54	37020.23961	7.5	30	95.1	97	0.8	1	0.17	2.65	1.72	0	2	43	2	211	144	229	2
79048	1	80	3	5	5	14604.82613	7.9	34.8	132.1	122	0.5	NA	0.13	0.74	1.72	0	2	41	1	87	53	111	1
79576	1	53	3	3	5	114620.8609	4.3	26.6	93.1	97	0.9	1	0.23	0.98	1.72	0	1	46	2	46	129	184	1
80912	2	28	2	4	2.9	47845.38792	9.1	26	86.4	87	0.4	1	0.18	0.31	1.72	0	2	43	2	NA	NA	181	2
76643	2	41	4	4	3.37	23808.91121	7.1	35.3	106.2	99	0.4	1	0.16	0.49	1.72	1	1	54	2	59	116	182	2
33430	2	42	4	5	4.22	29738.94175	3.4	28.25	85.6	89	0.7	1	0.14	0.58	1.71	0	1	45	2	89	91	154	2
33585	1	50	3	4	0.87	32723.87825	9.6	26.99	101	114	1	1	2.49	1.97	1.71	0	2	52	2	206	122	215	1
39413	2	53	3	3	1.67	48494.13136	7.5	36.93	115.7	101	1	2	0.3	0.76	1.71	0	1	55	2	234	186	288	2
40637	1	53	3	1	4.24	82142.50666	12	39.99	134.7	167	0.5	1	2.58	4.16	1.71	0	1	33	1	NA	NA	150	1
40804	2	54	3	4	3.13	92689.52397	9.1	28.39	97.2	96	0.5	1	0.61	2.5	1.71	0	2	35	2	301	127	222	1
77613	1	19	2	NA	0.45	15980.34765	8.4	25.4	85.1	124	0.1	2	0.07	0.5	1.71	0	2	39	2	NA	NA	211	2
82025	2	78	3	4	5	63120.80203	6.1	26.3	94.7	106	0.6	1	0.69	1.97	1.71	0	1	58	2	NA	NA	120	2
82802	1	76	3	5	NA	88252.88707	4.8	20.9	91.5	374	0.6	1	0.32	0.9	1.71	0	2	77	1	34	62	146	2
83535	1	69	4	4	0.69	9434.304357	8.7	31.7	105.7	80	0.5	1	0.88	3.04	1.71	0	1	74	2	NA	NA	196	1
76672	2	45	4	4	0.51	36029.76684	4.8	28.6	92.5	95	0.4	2	0.07	0.5	1.71	1	2	56	2	NA	NA	196	2
33838	2	57	3	3	2.88	95374.90357	8.4	20.99	73.2	83	0.5	1	3.98	2.93	1.7	0	2	96	2	94	129	244	1
34163	1	21	4	4	2.87	32873.29521	7.6	40.73	123.8	88	0.5	2	0.14	4.04	1.7	0	2	40	2	NA	NA	133	2
36465	2	32	1	3	1.28	28126.89629	6.9	32.94	99.9	110	0.4	1	0.27	1.74	1.7	0	2	64	1	NA	NA	181	2
36723	1	36	1	5	1.71	27065.6703	7.6	42.01	138.2	130	0.6	2	0.14	0.51	1.7	0	2	48	2	132	114	188	2
37659	2	42	4	4	2.99	19192.60247	8.7	30.45	96.5	104	0.5	1	1.79	1.44	1.7	0	2	55	2	NA	NA	230	1
75613	2	55	4	3	NA	17870.24371	4.8	34	104.6	99	0.4	2	0.44	1.2	1.7	0	1	63	2	84	103	183	2
76126	2	27	4	3	0.46	31733.91395	11.4	47.2	132	90	0.4	NA	0.22	0.39	1.7	0	1	31	2	NA	NA	200	2
77032	2	57	4	5	5	22149.88957	3.5	37.1	115.7	79	0.2	2	0.79	0.53	1.7	0	2	81	2	NA	NA	228	2
77494	1	80	3	5	1.88	28868.30099	5.7	25.4	98.2	89	1.8	2	0.17	1.01	1.7	0	1	63	2	100	61	144	2
77920	1	18	4	NA	1.72	11005.45541	7.5	24.4	81.7	80	0.7	1	0.23	0.54	1.7	0	9	46	2	NA	NA	185	2
78161	2	34	2	3	1.14	25890.62363	12.3	43.1	120.6	266	0.6	1	1.07	0.77	1.7	0	2	41	1	NA	NA	256	1
80261	2	38	5	5	4.35	26237.05504	5.9	23.3	87.2	87	0.8	2	0.31	0.73	1.7	0	2	56	2	NA	NA	147	2
82735	2	23	1	2	0.8	31440.59572	9.9	37.4	121.4	95	0.3	2	0.28	0.48	1.7	0	2	41	3	NA	NA	183	2
31337	1	54	3	4	5	82142.50666	4.9	36.3	120.3	118	0.9	1	0.28	2.61	1.69	0	1	54	2	98	143	217	1
37879	1	41	3	2	1.52	33892.61773	8.6	35.7	125.4	94	0.8	1	0.59	2.53	1.69	0	1	32	2	119	154	210	1
38134	1	33	3	5	2.09	73918.27804	8.7	23.62	90.4	101	0.3	1	3.82	1.48	1.69	0	2	38	2	NA	NA	137	1
38518	1	23	3	5	5	72201.72444	7.1	50.94	145.9	93	0.3	1	0.51	1.93	1.69	0	2	33	2	126	127	185	1
40169	1	27	3	3	1.3	57602.65833	7.5	27.36	91.5	90	0.5	1	0.14	1.23	1.69	0	2	47	2	NA	NA	178	1
40849	1	46	3	4	4.01	88180.75026	7.4	33.12	108.1	102	0.8	1	0.14	2.47	1.69	0	2	33	2	190	143	214	2
74661	1	65	4	3	1.29	10306.70522	4.1	31.9	110.2	89	0.3	1	0.18	1.47	1.69	0	1	61	2	NA	NA	182	1
78598	1	63	3	2	1.27	22312.78869	11.2	31.6	121.2	111	0.3	2	0.18	1.2	1.69	0	1	31	1	NA	NA	153	2
79452	2	74	3	2	1.01	18045.75771	7.7	41.1	120.3	104	0.4	1	0.36	0.93	1.69	0	1	46	1	NA	NA	194	2
79459	1	30	5	5	5	22061.71007	10.1	31.7	110.5	144	0.2	1	0.35	2.44	1.69	0	2	49	2	NA	NA	146	1
80178	1	35	1	2	4.51	69957.14604	5.8	26.3	92.5	92	0.6	1	0.68	1.96	1.69	0	2	32	2	NA	NA	177	1
83129	2	74	5	3	3.93	16842.09586	9.3	27.6	NA	118	0.5	NA	0.28	2.92	1.69	0	2	50	2	NA	NA	121	2
83662	1	80	3	4	2.39	21653.89286	5.7	NA	106.7	103	0.8	1	0.53	5.78	1.69	0	1	48	2	NA	NA	286	1
31183	2	33	3	5	3.9	97983.06439	6.1	25.7	86	85	0.6	1	0.26	0.44	1.68	0	2	46	2	175	86	167	2
31244	1	23	3	5	2.16	90841.26215	4.9	22.45	83	71	1.2	1	0.14	0.68	1.68	0	2	50	2	NA	NA	193	1
34881	2	26	3	5	5	7518.227428	11.7	31.15	112	82	0.6	1	0.24	0.65	1.68	0	1	80	2	NA	NA	202	1
35743	1	40	4	5	3.13	21777.69749	8.1	41.13	139.6	113	0.7	1	0.14	1.42	1.68	0	2	41	2	NA	NA	227	2
74633	2	56	2	5	3.81	17229.78255	5.1	23.6	85.4	85	0.6	1	0.2	0.98	1.68	0	2	57	2	NA	NA	208	2
75324	2	80	2	4	1.07	13553.13765	5.5	35.8	108.4	86	0.5	2	0.25	1.63	1.68	0	1	51	2	139	121	200	2
75376	2	41	5	5	4.35	17310.82283	7.5	21.2	81	92	0.5	2	0.88	1.22	1.68	0	2	40	2	NA	NA	198	2
78082	1	40	3	5	5	91215.19371	7.4	22.3	83.1	84	1.3	1	0.13	0.59	1.68	0	2	43	2	266	121	217	2
79365	1	29	4	4	2.74	23490.83592	7.5	33.2	105.7	106	0.5	1	0.07	0.42	1.68	0	2	42	2	NA	NA	140	2
79433	2	48	2	5	NA	26351.28769	6.2	23.8	79.4	81	0.4	1	0.61	0.55	1.68	0	2	68	2	NA	NA	171	2
31939	1	41	4	4	3.57	25918.77232	6.6	30.85	110.2	85	0.9	1	0.6	1.94	1.67	0	1	57	2	57	98	166	1
32122	1	22	2	5	2.71	33538.81631	6.9	32.93	102.4	92	0.5	1	0.14	1.17	1.67	0	2	44	2	149	65	139	2
36804	2	20	3	4	1.21	74129.18011	2.7	25.75	91.7	96	0.3	2	0.43	0.54	1.67	0	2	61	2	NA	NA	143	2
38361	1	40	3	3	0.5	75566.6868	6.4	25.16	92.9	91	1.2	1	0.29	2.87	1.67	0	2	47	2	NA	NA	213	1
39869	2	48	3	5	5	113211.694	3.5	21.31	73.1	80	0.9	1	0.29	2.17	1.67	0	2	71	2	82	178	265	2
41368	2	59	3	1	NA	92689.52397	5.9	28.29	95.8	82	0.7	1	0.33	1.18	1.67	0	1	83	2	NA	NA	188	2
41374	2	21	3	3	0.63	89975.70566	10.2	21.77	86.1	89	0.5	1	0.53	1.17	1.67	0	2	71	2	NA	NA	138	1
73922	2	75	3	4	1.37	31661.28546	13.5	42.7	124.5	119	1.2	1	0.21	0.88	1.67	0	1	57	3	NA	NA	258	2
74206	1	16	5	NA	5	94277.89978	4.8	18.9	71.5	88	1.2	NA	0.07	1.12	1.67	0	2	40	2	86	92	149	NA
75178	2	19	5	NA	5	8441.426209	9.7	27.4	85.5	92	0.5	1	0.13	0.53	1.67	0	2	61	2	103	96	178	2
76088	1	27	3	5	5	92427.96527	9.2	25.6	88.2	97	0.9	1	0.27	0.72	1.67	0	1	55	2	NA	NA	238	1
76135	1	16	4	NA	1.31	18692.51619	8.1	50.5	155.5	96	0.5	NA	0.07	0.58	1.67	0	1	34	2	64	114	161	NA
83480	2	24	3	5	2.36	49733.40036	6.4	22	75.1	84	0.4	1	0.35	0.45	1.67	0	2	65	2	NA	NA	205	2
79486	2	72	3	4	0.97	41372.52008	8	27	97	75	0.5	1	0.51	3.2	1.67	1	1	43	2	136	163	233	2
36321	2	22	4	5	1.33	22714.8607	3.6	24.31	78.3	82	1.7	1	0.14	0.98	1.66	0	2	62	2	50	98	170	2
37751	1	55	3	4	5	139662.6016	6.1	23.07	86	91	1.2	1	0.2	1.89	1.66	0	2	76	2	196	102	217	2
39110	2	52	5	3	5	77644.89434	17.5	42.88	141.5	98	0.9	2	0.14	1.46	1.66	0	1	58	1	250	77	185	2
39846	2	31	5	3	3.09	56031.66445	7.2	19.91	76.5	82	0.6	2	0.36	0.95	1.66	0	2	87	2	67	136	236	2
75498	2	69	3	3	NA	27459.56613	13.3	39.3	120.5	298	0.5	1	0.88	2.14	1.66	0	1	50	3	84	106	173	1
76464	1	33	3	5	3.26	58839.91414	8.1	25.3	93	84	1.1	1	0.23	0.35	1.66	0	1	34	2	NA	NA	234	2
79305	1	46	3	5	NA	56872.22951	8.4	29	103.4	116	0.5	1	0.16	1.09	1.66	0	1	34	2	118	137	195	2
80144	1	50	3	5	5	97800.97682	7.2	26.1	94.6	75	0.8	1	0.26	0.96	1.66	0	1	58	2	NA	NA	170	2
81224	2	18	3	NA	3.13	62146.83471	6.8	27.2	81.9	84	0.4	2	0.22	0.5	1.66	0	2	63	2	NA	NA	197	2
31213	2	53	4	2	1.05	28267.81046	5.1	26.38	88.1	105	0.8	2	0.37	3.59	1.65	0	1	72	2	NA	NA	178	2
35810	1	51	4	4	NA	21367.26979	6.6	33.38	105.6	159	0.7	1	0.8	1.85	1.65	0	2	51	1	NA	NA	202	1
36276	2	30	4	5	2.71	35474.77081	5.3	23.49	71	82	0.5	2	0.22	0.71	1.65	0	1	65	2	NA	NA	182	2
38647	1	43	3	4	3.5	107076.7558	5.7	25.08	89.9	86	0.6	1	0.7	1.85	1.65	0	2	42	2	213	102	187	1
38681	1	41	3	3	3.37	104791.7306	9.1	20.69	84.7	75	0.6	1	1.54	6.5	1.65	0	2	66	2	NA	NA	165	1
39432	1	49	3	4	1.51	87154.15023	8.4	27.39	97	95	1.1	1	0.22	1.71	1.65	0	2	50	2	163	113	196	2
41208	2	46	3	3	4.91	124921.7446	7.3	38.95	120.3	100	0.3	1	0.38	0.56	1.65	0	1	53	2	NA	NA	207	1
73712	1	18	5	NA	5	8729.687016	11.4	27.3	98.8	88	1.2	2	0.12	0.35	1.65	0	2	35	2	NA	NA	162	2
76170	2	55	5	5	5	15557.46533	4.3	20.7	79.2	89	0.8	2	0.61	1.85	1.65	0	2	60	2	75	135	210	1
79089	2	55	3	2	0.44	23526.97985	7.5	18.4	77.5	82	0.3	1	0.87	3.53	1.65	0	1	87	2	158	118	237	1
81895	2	64	4	3	1.79	17676.24318	6.1	23.2	83.7	111	0.6	2	1.34	1.38	1.65	0	2	74	1	NA	NA	198	1
75892	2	80	3	4	2.4	47858.11163	4	26.2	84.6	90	0.7	1	0.7	3.66	1.65	1	1	71	2	101	148	239	1
31706	2	45	3	5	5	101923.2922	3	24.63	77.5	94	0.6	1	0.27	0.93	1.64	0	2	64	2	56	87	162	2
36307	2	40	4	4	1.2	25520.95164	4.5	50.45	143.4	84	0.9	2	0.25	1.18	1.64	0	2	69	2	78	137	222	2
36703	1	53	3	3	1.02	33904.98584	6.6	32.91	121.8	81	0.5	1	0.14	0.55	1.64	0	1	41	3	NA	NA	217	1
40135	1	27	3	5	2.09	99735.19697	6.3	23.27	86.5	85	0.5	1	0.14	0.62	1.64	0	2	40	2	NA	NA	133	2
73900	1	66	3	5	5	116007.2084	5.6	26.6	106	83	1.2	1	0.17	0.98	1.64	0	1	42	2	211	121	205	1
74784	2	39	1	1	1.94	22528.47234	6.8	45.5	NA	160	0.3	NA	0.25	0.35	1.64	0	2	60	1	272	156	270	2
76312	2	65	4	3	2.12	15491.05734	4.1	30.9	104	89	0.9	1	0.68	0.92	1.64	0	1	52	3	NA	NA	156	1
77374	2	46	4	5	1.95	32060.17996	8.1	23.8	90.3	82	1.1	1	0.85	0.84	1.64	0	2	52	2	NA	NA	130	1
81234	1	67	1	5	NA	7905.050974	5.9	27.3	100.7	91	0.5	1	0.25	2.11	1.64	0	2	45	2	NA	NA	227	2
81626	2	40	2	4	1.78	24967.24295	6.1	32.6	102.3	90	0.5	NA	0.18	0.59	1.64	0	1	41	2	138	135	204	2
32857	2	42	4	3	1.34	28371.56439	7.2	28.4	103.5	78	1.1	1	2.11	3.12	1.63	0	2	83	2	NA	NA	175	1
32960	2	42	4	2	1.49	24151.34866	5.4	45.27	116.3	104	1.1	2	0.47	1	1.63	0	1	43	2	NA	NA	277	2
33532	2	38	4	4	2.56	28909.58003	4.7	29.02	86.6	85	0.4	1	0.56	0.61	1.63	0	2	51	2	NA	NA	177	2
34922	2	40	3	5	5	99477.93692	8.1	19.68	68.4	109	0.5	1	0.33	0.73	1.63	0	2	81	2	NA	NA	196	2
37612	1	38	3	4	4.75	77222.8434	5.4	25.48	96.8	106	0.7	1	0.14	1.71	1.63	0	2	44	2	NA	NA	224	2
37792	1	50	1	5	5	25338.33088	5.9	36.39	115.3	107	1.1	1	1.3	3.25	1.63	0	2	62	1	72	123	199	1
38449	2	46	3	5	5	91123.84396	6.4	24.67	95.3	86	0.7	2	0.3	1.38	1.63	0	2	49	2	NA	NA	192	2
38614	1	58	3	4	2.83	83134.75538	10.3	29.83	109.3	93	0.6	1	1.4	2.83	1.63	0	2	43	2	NA	NA	171	1
38758	1	48	3	3	NA	103627.468	5.5	36.25	118	90	0.8	NA	0.14	0.95	1.63	0	2	39	2	228	125	210	2
39037	2	38	4	5	1.86	26749.43964	6.4	34.86	101.4	105	0.6	2	0.24	0.78	1.63	0	2	54	2	154	154	239	1
39199	1	51	3	4	0.25	36042.00726	6.9	25.87	96.8	86	0.5	1	2.86	3.47	1.63	0	1	55	2	NA	NA	232	1
41162	1	38	3	5	5	85240.84613	4.9	24.78	82.2	80	1.3	1	0.14	0.85	1.63	0	2	63	2	64	79	155	2
73780	1	78	3	5	NA	82229.35698	8.4	24.1	92	139	0.6	1	0.19	0.57	1.63	0	1	69	2	NA	NA	164	2
74536	1	65	2	4	1.93	12967.79028	7.7	28.2	105.2	128	0.5	1	0.38	7.09	1.63	0	2	51	1	228	73	170	1
76404	2	68	1	4	NA	17346.22849	3.5	17.6	63.5	83	0.6	2	0.64	1.55	1.63	0	2	79	2	NA	NA	194	2
77348	1	78	3	5	5	74482.76654	6.6	25.5	100.7	104	0.8	2	0.25	0.93	1.63	0	1	48	2	66	165	226	1
78562	1	48	3	3	1.82	14215.94971	7.3	35.3	119.4	108	0.5	1	0.73	1.5	1.63	0	2	46	2	99	137	203	1
78994	2	54	4	5	3.94	30984.6729	6.5	43.6	123.9	95	0.5	2	0.4	1.17	1.63	0	1	67	2	NA	NA	224	2
79042	1	65	3	5	5	127004.3825	5.5	35.4	118	157	0.6	1	0.07	0.7	1.63	0	1	43	2	NA	NA	182	1
81037	1	60	4	4	3.82	9975.511468	4	26.7	93.2	116	0.8	1	0.61	2.23	1.63	0	1	52	2	80	145	213	2
82397	1	33	3	3	1.29	22550.62325	8.4	29.2	103.3	93	0.7	1	0.75	0.98	1.63	0	2	51	2	86	92	160	1
32959	2	51	4	4	5	29929.65893	11.2	30.45	104.7	91	0.5	1	0.79	3.12	1.62	0	1	56	2	NA	NA	230	1
34870	1	38	4	4	3.27	25443.29883	10.9	31.75	102.4	90	0.8	1	0.14	1.04	1.62	0	2	43	2	NA	NA	174	2
36676	2	43	1	1	NA	23432.98	11.2	27.5	96.7	75	0.4	2	0.44	1.01	1.62	0	2	92	2	NA	NA	241	2
37117	2	45	3	4	1.12	44646.64784	8	30.22	104	123	0.4	1	0.14	1	1.62	0	1	44	1	NA	NA	349	2
37440	1	53	3	3	1.12	33904.98584	13.9	31.7	122	96	0.4	1	0.91	2.07	1.62	0	1	46	2	130	177	249	1
39161	2	56	3	4	5	91583.23502	7.1	38.83	112.3	121	0.7	1	0.35	0.92	1.62	0	1	62	2	NA	NA	187	1
40608	1	49	4	5	5	17388.48205	7.6	29	106.2	99	0.6	NA	1.17	3.06	1.62	0	1	40	2	NA	NA	191	1
40743	2	29	3	4	1.4	56906.45879	7.1	15.68	65.8	75	0.4	1	0.82	0.94	1.62	0	2	64	2	80	63	143	1
75898	1	24	3	4	2.12	95818.70637	11.4	27.6	102.6	87	1.2	1	0.85	0.82	1.62	0	1	49	2	NA	NA	187	1
76069	1	44	4	5	4.25	23768.93199	3.6	30.7	95	103	0.5	1	0.2	0.59	1.62	0	1	25	2	300	74	159	2
76199	2	56	3	4	1.33	18955.43232	10.2	39.1	122.3	114	0.6	1	0.14	0.41	1.62	0	2	45	1	279	120	221	2
76405	2	50	3	5	5	102867.16	5.6	30.9	96.1	92	0.4	2	0.37	0.51	1.62	0	1	48	2	101	155	223	2
80382	1	78	4	5	1.56	10371.82146	6.6	38.8	131.2	89	0.3	1	0.28	1.44	1.62	0	1	47	2	NA	NA	193	1
31979	1	51	3	5	3.67	88774.6282	5.1	24.06	84.2	82	0.9	1	0.14	1.61	1.62	1	2	68	2	128	140	234	2
31221	2	54	3	3	5	93147.43328	8.2	36.03	103.5	95	0.7	2	0.22	1.38	1.61	0	2	62	2	52	157	229	2
32751	2	24	4	3	1.6	40677.9248	11.2	24.11	89	95	0.3	NA	0.38	1.13	1.61	0	2	87	2	NA	NA	238	2
33924	2	24	2	2	0.75	62191.70454	8.9	22.8	84.1	82	0.5	2	0.31	1.27	1.61	0	2	52	2	58	94	158	2
35159	2	25	4	4	3.12	5135.630664	7.1	28.07	93	140	0.4	2	0.36	0.48	1.61	0	2	78	2	NA	NA	268	2
36150	1	26	3	4	5	86140.57595	6.4	31.22	104.8	93	1.1	1	0.14	1.49	1.61	0	2	58	2	NA	NA	184	1
36798	2	51	4	3	5	23797.09346	6.8	27.43	91.5	85	1.3	2	0.24	1.03	1.61	0	2	55	2	NA	NA	148	2
38023	2	51	1	3	2.8	22334.04413	8	29.87	99	154	0.5	2	0.14	0.98	1.61	0	2	46	1	NA	NA	248	2
40591	1	48	4	4	3.94	21367.26979	5.9	28.81	93.5	98	0.6	1	0.28	1.59	1.61	0	2	65	2	NA	NA	153	2
74132	2	62	4	2	3.54	15965.88911	5.7	33.1	97.7	82	0.6	2	0.37	2.11	1.61	0	1	75	2	NA	NA	277	2
78827	2	42	4	4	1.47	36419.93022	6.6	55	156	91	0.5	1	0.57	0.52	1.61	0	2	56	2	NA	NA	175	1
80398	2	17	5	NA	5	8051.20309	8.4	25	83.3	112	0.4	NA	0.12	0.51	1.61	0	2	73	2	NA	NA	157	NA
80438	2	37	4	5	0.47	22899.02876	4.6	28.2	94.5	77	0.7	NA	1.24	1.7	1.61	0	2	69	2	71	160	243	2
81649	2	19	1	NA	3.28	25646.7454	6.9	26.5	83.3	97	0.2	1	0.15	0.52	1.61	0	2	46	2	NA	NA	158	2
82441	2	80	3	4	5	59536.7367	5.4	27.6	98	116	0.9	1	0.49	1.85	1.61	0	1	60	2	59	71	143	2
36290	2	31	4	5	4.18	31414.80401	9.5	42.76	115.3	79	0.8	1	0.36	1.08	1.61	1	2	83	3	118	204	311	2
31958	2	49	4	4	2.65	26972.71661	3.4	29.65	104.6	94	0.9	1	0.65	1.25	1.6	0	2	83	2	NA	NA	134	1
33492	1	45	4	3	3.37	25918.77232	6.9	44.15	136	101	0.6	1	0.2	2.15	1.6	0	1	40	2	121	64	128	2
34168	1	26	4	4	1.96	23456.71075	4.9	34.12	117.1	97	0.7	NA	0.28	11	1.6	0	1	42	2	NA	NA	249	2
34977	2	23	4	4	1.45	28127.76164	8.2	52.4	143.8	91	0.8	1	0.14	0.65	1.6	0	1	61	2	140	83	172	2
39328	1	45	1	3	4.17	21063.3225	7.9	31.16	103.2	124	0.4	1	0.22	1.35	1.6	0	1	43	1	207	173	257	1
39707	2	41	3	3	5	99256.0043	8.8	NA	111.7	82	0.6	1	0.21	0.41	1.6	0	2	61	2	NA	NA	301	2
40189	1	35	2	4	0.05	38416.77872	6.8	24.49	92	85	0.8	1	1.06	1.73	1.6	0	2	92	2	NA	NA	199	1
40460	2	45	3	4	2.89	108347.4878	10	19.87	71	90	0.6	1	0.53	2.09	1.6	0	2	57	2	103	87	165	1
78723	2	66	1	4	5	21645.80775	5.6	26.5	99.2	95	0.9	1	0.23	2.62	1.6	0	2	145	2	44	112	266	1
79541	2	78	5	3	5	35964.11217	7.2	24.4	95	90	0.5	2	0.74	1.32	1.6	0	1	43	2	105	45	109	2
81719	1	43	5	5	2.73	20427.46526	9.8	24.8	88.2	172	0.9	2	0.2	1.2	1.6	0	2	36	1	NA	NA	255	2
83507	1	50	2	4	1.23	19765.33087	11.7	27.5	103.6	292	0.4	1	2.24	4.24	1.6	0	2	48	1	175	135	218	1
37240	2	34	1	2	0.73	26963.12262	6.1	27.56	81.8	95	0.4	1	0.14	1.55	1.59	0	2	50	2	92	71	139	2
37812	1	27	3	4	4.52	103406.5635	13.4	27.66	91.2	95	0.5	1	0.2	0.58	1.59	0	2	54	2	NA	NA	184	2
41253	2	36	2	1	1.81	108640.6979	8.4	28.93	94.1	330	0.4	2	0.14	0.33	1.59	0	2	58	1	134	100	185	2
75277	1	70	3	4	1.08	20620.99202	7.4	48.3	150.4	136	1.7	1	0.32	1.71	1.59	0	1	40	2	155	134	205	2
77572	1	57	3	5	5	110505.5586	8.8	24.5	101.1	103	0.8	1	0.07	1.09	1.59	0	2	56	2	NA	NA	205	2
79745	1	16	3	NA	5	63998.8221	8.2	23.1	78.7	89	2	NA	0.16	0.63	1.59	0	2	50	2	37	88	145	NA
80052	2	62	5	4	NA	16061.16551	3.7	20.4	74.2	97	0.4	2	0.07	1	1.59	0	1	96	2	NA	NA	203	2
80379	1	67	3	1	2.57	123165.7693	6.9	26.7	101.5	100	0.9	1	0.46	3.22	1.59	0	2	80	2	93	134	233	1
80458	2	24	1	2	0.65	31900.95922	9.4	26.4	88.4	89	0.5	2	0.19	0.42	1.59	0	2	57	2	137	201	285	2
33691	2	58	4	3	1.55	32375.42439	5.2	33.79	95.3	103	0.7	2	0.25	0.76	1.58	0	1	90	1	89	191	299	2
37250	2	33	3	4	3.01	107918.3308	6.9	34.49	104.7	98	0.8	1	0.23	1.53	1.58	0	2	61	2	114	165	249	2
40082	1	44	2	3	1.16	74515.46043	9	28.41	105.2	83	1.1	1	0.31	1.71	1.58	0	2	37	2	NA	NA	191	2
74907	2	48	3	5	1.11	25504.51736	6.7	27.2	91.2	97	0.5	1	0.43	0.78	1.58	0	2	65	2	60	135	212	2
77668	1	47	4	5	5	24738.43735	7.4	36.9	123.7	87	0.5	1	0.31	1.19	1.58	0	2	54	2	NA	NA	219	1
77887	2	27	2	2	1.01	29645.79781	9.1	40	114.5	73	0.5	1	0.19	0.63	1.58	0	2	46	2	NA	NA	161	1
78098	2	41	3	5	NA	120395.6072	4.8	25.1	80	103	0.7	1	0.17	0.86	1.58	0	2	76	2	NA	NA	148	2
78100	1	80	4	3	0.84	14362.38196	7.3	25.5	95.2	98	0.6	1	0.19	2.21	1.58	0	1	51	3	NA	NA	184	2
79037	2	22	3	3	NA	64508.19738	7.1	27.3	90.4	90	0.6	2	0.14	0.29	1.58	0	2	48	2	NA	NA	195	2
81237	1	39	3	4	1.07	15344.892	6.4	24.7	89.5	119	0.7	2	0.17	0.44	1.58	0	2	37	2	NA	NA	158	2
81925	1	23	5	4	1.81	18722.17783	7.5	22.3	82.2	91	1	1	0.25	1.09	1.58	0	2	45	2	NA	NA	177	1
31679	1	36	3	4	1.39	94129.40615	7.6	31.83	107.3	93	1.2	1	0.14	2.63	1.57	0	2	40	2	NA	NA	151	2
34144	1	46	3	5	5	74515.46043	6.9	25.99	NA	93	0.4	NA	0.14	1	1.57	0	2	63	2	NA	NA	237	2
35022	2	29	3	5	4.82	72251.57569	6.1	17.79	69	84	0.4	2	0.28	0.81	1.57	0	2	88	2	NA	NA	183	2
36493	2	47	2	3	1.62	102432.4521	12.2	46.39	131.1	129	0.5	2	0.26	0.78	1.57	0	2	45	2	NA	NA	172	2
37308	1	26	1	2	0.74	26197.22188	8.6	42.51	127.1	86	0.7	1	0.26	1.25	1.57	0	1	53	2	NA	NA	229	2
38888	2	57	4	5	5	30091.12613	6.3	31.29	93.7	121	0.3	1	0.14	1.6	1.57	0	1	40	2	NA	NA	167	2
40220	2	45	3	5	5	92950.24721	5.2	25.57	85	92	1.1	1	0.25	2.23	1.57	0	2	104	2	84	110	231	1
40762	1	58	3	7	2.22	111730.0813	6.7	30.87	NA	91	0.5	NA	1.21	2.82	1.57	0	1	38	2	117	96	157	1
41207	1	50	3	3	NA	82857.9804	6.4	34.02	106.5	112	0.8	1	0.22	1.42	1.57	0	2	42	2	NA	NA	211	2
73995	2	40	5	5	3.07	15584.98242	5.4	23.5	83.9	96	0.6	1	0.25	0.75	1.57	0	2	68	2	43	77	154	2
75263	2	61	5	2	NA	10449.18609	5.3	20.7	77.4	146	0.4	2	1.51	0.5	1.57	0	1	61	2	NA	NA	249	2
75839	2	40	4	2	1.16	22284.1023	5.3	28.1	99.2	72	0.5	NA	0.46	1.3	1.57	0	2	50	2	NA	NA	168	2
79005	1	44	4	5	5	23768.93199	5.7	28	93.4	95	0.8	1	0.14	0.49	1.57	0	2	43	2	90	89	150	2
79890	1	41	4	4	5	23511.95195	5.3	32.8	101.1	83	0.8	2	0.12	0.64	1.57	0	2	52	2	NA	NA	211	2
80911	1	44	5	4	2.1	24301.06349	6.4	23.9	86.1	94	0.7	1	0.12	0.58	1.57	0	2	49	2	264	146	248	2
40004	2	51	3	3	2.18	98539.49062	7.3	31.75	111.8	99	0.5	1	0.22	1.89	1.57	1	1	58	2	146	93	180	1
75305	2	46	4	5	3.45	19537.26509	4.4	21.2	80.4	105	0.8	NA	0.29	0.91	1.57	1	1	80	2	NA	NA	153	2
35424	2	50	4	4	5	23916.78788	4.7	19.68	72.7	103	0.5	1	0.24	1.21	1.56	0	2	60	2	NA	NA	181	1
37730	2	23	3	3	0.68	60957.68221	9.4	40.52	122.7	78	0.5	1	0.54	0.8	1.56	0	2	53	2	NA	NA	201	1
38079	2	40	3	4	5	117359.687	3.4	21.59	76.5	87	0.5	1	0.24	0.98	1.56	0	2	90	2	66	120	223	2
39035	2	47	4	4	4.97	23797.09346	5.1	29.8	76.1	76	0.6	2	0.27	0.43	1.56	0	2	84	2	NA	NA	205	2
39455	2	46	3	4	5	100313.6659	6.4	23.35	85.9	71	0.4	2	0.74	0.9	1.56	0	2	68	2	NA	NA	234	2
73656	1	54	3	5	4.25	78471.25453	7.4	28	100.5	87	0.9	1	0.22	2	1.56	0	2	55	2	99	71	146	2
75641	2	49	3	5	4.35	97064.53567	6.1	20.7	74.6	96	0.9	1	0.48	1.28	1.56	0	2	83	2	NA	NA	201	2
79579	2	71	2	2	5	10991.89775	7.2	31.9	NA	90	0.4	2	0.25	1.67	1.56	0	1	49	2	NA	NA	262	1
79891	1	62	4	3	1.74	14009.29869	5.1	21.7	86.9	95	2.6	2	0.26	0.81	1.56	0	2	45	2	NA	NA	123	2
80244	2	35	3	5	5	84636.44121	11.6	30.6	105.3	116	0.4	1	0.2	0.38	1.56	0	2	86	1	96	108	213	1
38910	1	56	5	5	1.17	33841.12614	7.7	36.47	128	119	0.7	1	0.94	1.98	1.56	1	1	35	3	106	120	176	1
34356	1	48	5	3	2.98	103627.468	6.7	32.63	111.4	80	0.6	1	0.48	1.61	1.55	0	2	50	2	NA	NA	155	1
35775	2	42	1	4	3.85	18021.00447	4.5	31.77	94.3	88	0.6	2	0.63	0.5	1.55	0	2	88	2	48	120	218	1
35805	1	45	4	4	5	24218.64308	5.3	36.31	118.6	109	1.6	1	1.02	4.09	1.55	0	1	62	2	318	144	270	1
35980	2	54	3	5	5	93147.43328	8.8	22.48	81.7	105	0.7	1	0.28	1.86	1.55	0	1	67	2	NA	NA	227	2
36102	2	50	3	4	NA	87617.78877	8.5	23.9	85	109	0.5	2	1.16	1.23	1.55	0	2	43	2	NA	NA	187	1
36178	2	21	3	3	NA	7195.202415	12	21.91	82.5	76	0.5	1	0.86	1.47	1.55	0	2	65	2	NA	NA	196	1
40055	1	44	3	4	0.1	38335.28097	7.4	27.62	99.5	110	1.1	1	0.21	1.49	1.55	0	2	38	2	NA	NA	223	2
40796	2	20	4	3	3.66	24258.72785	8.6	24.6	78.2	59	0.8	NA	0.14	0.85	1.55	0	2	44	2	NA	NA	197	2
77140	1	58	1	4	3.43	18755.24649	5.7	28.3	108.3	397	0.5	NA	0.23	2.25	1.55	0	1	31	1	NA	NA	195	1
78288	2	70	3	3	1.11	34895.47931	9.7	33.8	112.1	90	0.3	2	0.24	0.73	1.55	0	2	62	2	150	125	217	2
83159	1	47	4	3	0.73	29436.65885	6.5	27.1	101.7	NA	NA	1	0.59	2.73	1.55	0	1	NA	2	NA	NA	NA	1
32396	1	20	2	2	0.95	49826.77169	8.1	22.7	78.2	67	0.9	1	0.3	1.15	1.54	0	2	42	2	NA	NA	192	2
36176	2	41	3	3	0.2	51748.66167	15.6	39.6	122.6	127	1.4	1	1.44	1.87	1.54	0	1	76	2	86	88	181	1
36292	1	46	1	1	2.07	23899.39496	5.6	27.77	100.5	88	0.6	1	0.14	10.5	1.54	0	2	44	2	187	148	229	2
36436	2	49	4	5	5	20472.39075	7.6	36.28	104.2	82	1.5	2	0.34	2.16	1.54	0	2	60	2	61	88	160	2
36438	2	35	5	5	5	7212.54696	7.5	23.11	85.5	66	0.8	2	0.47	2.17	1.54	0	2	93	2	331	162	321	2
37559	1	39	3	5	5	78792.21221	6.8	28.71	98.7	85	0.8	1	0.14	1.64	1.54	0	2	54	2	NA	NA	286	2
37710	2	43	3	5	3.51	79272.51189	6.3	22.17	82	83	0.6	1	0.33	1.14	1.54	0	2	120	2	71	67	201	2
38140	1	44	2	4	5	27271.29516	5.9	29.69	96.4	94	0.4	2	0.21	1.59	1.54	0	2	45	2	97	130	194	2
74582	2	30	3	4	0.93	26201.80665	7.2	27.5	92.5	93	0.4	2	0.57	1.48	1.54	0	2	49	2	NA	NA	190	1
75179	2	64	4	3	0.71	18748.77757	3.5	29.7	95.7	114	0.4	2	0.11	1.09	1.54	0	1	108	2	52	194	312	2
77601	1	42	3	5	3.79	59045.97291	6.6	35.3	114.4	87	0.4	1	0.07	0.56	1.54	0	2	26	1	193	71	136	2
78829	1	38	1	5	2.05	40729.80916	5.6	34	113.5	104	0.6	1	0.2	2.19	1.54	0	2	37	2	NA	NA	241	2
82307	2	73	3	4	1.77	91479.84275	6.4	28.4	97.5	111	0.7	1	0.32	1.86	1.54	0	2	84	2	NA	NA	278	2
82463	2	48	5	5	5	29302.80286	5.9	27.6	NA	83	0.7	NA	0.27	1.45	1.54	0	2	44	2	NA	NA	255	2
33931	2	35	3	5	1.24	66137.27894	5.6	20.66	72.9	84	0.4	2	0.34	0.59	1.54	1	2	73	2	NA	NA	206	2
31873	1	32	4	3	3.27	27142.92926	5.1	31.67	98.2	91	1.1	2	0.14	1.09	1.53	0	2	47	2	215	98	188	2
33344	1	27	4	3	5	20758.99045	5.9	34.08	106.4	88	0.6	2	0.23	0.71	1.53	0	1	43	2	97	152	214	2
33765	1	41	4	4	3.57	25584.42697	4.1	26.73	87.9	72	0.6	1	0.14	0.51	1.53	0	2	42	2	NA	NA	188	2
34355	1	33	2	3	NA	61708.76752	5.5	26.61	NA	106	0.4	NA	0.14	1.49	1.53	0	2	43	2	89	143	204	2
38738	1	59	1	1	NA	16468.05825	6.3	30.78	96.8	88	0.7	1	0.14	2.15	1.53	0	2	37	2	142	141	206	1
80448	2	26	5	5	4.99	20901.39707	8	21.3	74.2	94	0.9	1	0.21	0.9	1.53	0	2	61	2	NA	NA	205	2
36075	1	59	4	2	1.63	24188.65529	4.9	35.35	113	149	0.8	1	0.14	1.92	1.52	0	1	39	2	NA	NA	176	2
38664	1	40	1	1	2.35	19620.79191	6.3	29.24	103.4	63	0.5	1	0.29	0.97	1.52	0	2	41	2	NA	NA	308	2
75893	2	49	5	4	3.14	22000.60674	5.8	26.8	86.8	92	0.8	NA	1.37	0.9	1.52	0	2	79	2	NA	NA	271	2
75919	2	23	3	4	0.89	44507.09431	12.1	32.4	112.7	93	0.4	1	0.16	0.44	1.52	0	2	77	2	NA	NA	282	1
76436	1	78	3	4	2.61	71731.42715	10.6	30.6	110.1	92	0.6	1	0.36	1.76	1.52	0	2	53	2	NA	NA	197	1
76437	1	64	2	2	0.89	19345.62675	7.3	27.7	103.2	106	0.9	1	0.1	1.05	1.52	0	1	39	2	239	198	285	1
76937	1	39	3	5	3.55	84779.04204	9.3	27.9	94	100	0.8	1	0.22	0.93	1.52	0	2	59	2	NA	NA	232	1
77979	2	69	5	4	0.12	12839.73919	8.9	27.5	92.4	90	0.9	2	0.9	0.54	1.52	0	1	48	2	NA	NA	174	1
78145	2	44	4	4	4.36	19644.24138	5	43.5	126.6	131	0.4	1	0.46	1.2	1.52	0	1	67	1	46	83	159	1
78457	2	33	3	5	3.84	68853.59556	7.1	25.9	88.2	89	0.4	1	0.18	0.81	1.52	0	2	52	2	NA	NA	211	2
31709	1	39	3	3	3.62	73621.90884	6.4	29.44	101.7	92	0.8	1	0.56	1.75	1.51	0	2	28	2	NA	NA	163	1
32577	1	45	3	4	4.16	75566.6868	4.3	38.2	136.6	118	0.5	1	1.01	0.8	1.51	0	2	28	2	467	NA	159	1
32877	1	54	4	4	2.3	29663.94099	8.9	NA	NA	108	0.6	NA	0.63	1.15	1.51	0	1	47	1	NA	NA	113	1
33330	2	35	3	3	1.14	54557.32608	9.1	38.11	106.4	94	0.7	1	2.02	1.68	1.51	0	2	42	2	84	87	146	1
33978	2	48	3	4	4.56	92950.24721	10.1	24.24	86.5	70	0.7	1	0.34	1.11	1.51	0	2	60	2	NA	NA	222	2
34786	1	39	3	5	4.85	58124.30596	4.8	22.68	82.3	95	1	1	0.14	0.89	1.51	0	2	83	2	39	122	213	2
35331	1	34	3	2	4.25	70362.08976	6.6	29.77	104.9	100	0.6	1	0.44	0.84	1.51	0	2	45	2	125	157	227	1
38351	1	31	3	4	3.9	73918.27804	7.9	25.12	94.1	91	0.9	1	0.14	1.38	1.51	0	2	36	2	NA	NA	232	2
39113	1	49	5	5	5	74515.46043	6.3	36.07	119.5	84	0.7	1	1.96	2.69	1.51	0	2	33	2	352	106	209	1
39764	2	49	3	4	3.41	95962.66251	12.8	37.4	109.9	91	0.5	2	0.14	1.03	1.51	0	1	40	2	NA	NA	216	2
40034	2	33	3	4	0.7	8813.946819	11	32.01	101.9	85	0.6	2	0.34	0.8	1.51	0	1	66	2	NA	NA	188	2
41382	2	59	5	3	2.65	77615.68438	4.4	23	86	90	1	2	1.95	2.87	1.51	0	1	52	2	86	92	161	2
41386	2	27	1	3	1.86	17836.18298	6.1	23.4	84.4	87	0.5	1	0.14	1.27	1.51	0	2	83	2	88	106	207	2
76486	2	24	4	5	1.11	21811.17243	4.1	28.3	97.5	88	0.5	1	0.17	1.09	1.51	0	2	48	2	NA	NA	174	2
76719	2	39	4	3	1.79	18564.23347	6.8	32.5	111.3	85	0.5	1	0.43	1.03	1.51	0	1	49	2	57	108	168	2
81955	1	26	4	5	5	23218.75095	5.6	25.4	89.8	84	0.7	1	0.19	0.86	1.51	0	2	56	2	60	117	185	2
82488	1	63	3	4	5	101430.4363	5.1	25.5	103.6	106	0.5	1	0.3	2.54	1.51	1	2	70	2	82	107	193	1
31527	1	59	3	4	2.35	65416.16048	8.2	21.34	87	102	1.2	1	1.24	5.34	1.5	0	2	61	2	87	163	241	1
32012	2	30	4	4	2.88	36436.07407	5.4	36.26	107.2	96	0.4	2	0.28	0.47	1.5	0	2	58	2	78	101	175	1
33587	2	45	3	4	3.21	88859.59016	5.7	32.68	92.7	89	0.8	1	0.2	1.68	1.5	0	2	49	2	69	121	184	1
35038	2	37	3	5	5	76820.8703	7.1	32.48	102.2	96	0.5	1	0.53	3.29	1.5	0	2	57	2	NA	NA	156	2
35554	1	20	3	4	5	85853.7939	9.7	28.48	102	88	1.2	1	0.27	1.09	1.5	0	2	58	2	69	99	171	2
37485	1	49	3	5	5	102931.2552	5.7	28.25	103	86	1	1	0.24	1.76	1.5	0	2	45	2	128	139	210	1
38203	2	24	4	4	1.56	28127.76164	4.5	22.08	68.1	74	0.4	1	0.59	1.37	1.5	0	2	70	2	NA	NA	177	1
38591	1	39	1	4	2.84	24364.14257	8	28.06	97.5	93	1.4	1	0.69	1.8	1.5	0	1	63	2	254	140	254	1
41081	1	45	3	5	5	107076.7558	4.9	27.16	89.2	137	0.7	1	0.14	0.77	1.5	0	2	39	2	NA	NA	161	2
41209	2	38	4	4	2.99	36385.05496	3.5	25.4	79.2	97	0.4	NA	0.14	0.9	1.5	0	2	149	2	26	64	218	2
41422	2	20	3	2	1.89	83295.83733	10.6	21.45	73.2	87	0.2	NA	2	2.98	1.5	0	2	76	2	NA	NA	167	1
31144	1	21	2	3	0.46	49416.75569	9.6	25.03	84.6	81	0.7	1	0.14	1.59	1.49	0	2	45	2	NA	NA	207	2
33856	2	21	4	4	0.63	32480.77909	5.9	20.42	77.4	93	0.8	NA	0.14	0.39	1.49	0	2	55	2	60	85	152	2
33866	2	46	4	5	5	26972.71661	6.4	37.4	105.2	86	0.2	1	0.32	1.23	1.49	0	2	55	2	NA	NA	132	2
34176	2	45	1	1	1.66	16010.03989	6.6	23.01	78.5	86	0.5	1	0.52	1.5	1.49	0	2	71	2	48	140	221	1
34468	2	47	4	5	2.24	25933.75394	9.7	52.61	150	134	0.4	2	0.32	1.15	1.49	0	1	42	1	NA	NA	117	1
39418	1	29	1	2	1.89	18207.85499	7.1	27.06	90.6	90	0.6	1	0.14	1.87	1.49	0	2	39	2	NA	NA	218	2
76087	1	55	2	3	4.16	14649.96514	6.4	30.6	108.8	97	1	1	0.35	1.89	1.49	0	2	39	2	NA	NA	152	1
82369	2	37	4	3	1.18	17048.27563	18.7	33.4	94.4	51	0.1	1	0.41	0.76	1.49	0	2	48	2	NA	NA	143	2
82997	2	53	1	5	5	21152.94839	7.6	36.4	107.8	291	0.3	1	0.47	1.02	1.49	0	1	50	3	NA	NA	232	2
31591	1	51	4	5	3.88	21638.92608	6.3	26.1	95.1	82	1	1	0.36	3.69	1.48	0	2	61	2	NA	NA	164	1
34291	1	26	3	2	0.6	56155.5519	11.6	24.09	81.2	82	1	1	1.61	1.3	1.48	0	2	55	2	NA	NA	171	1
34437	2	37	3	4	4.16	96031.4557	5.7	26.72	84.7	79	0.6	1	0.22	1.26	1.48	0	2	76	2	74	180	271	1
35377	2	22	3	3	2.09	57096.54651	7.1	23.89	82.8	90	0.5	1	0.22	0.74	1.48	0	2	76	2	NA	NA	146	2
35505	1	30	3	4	2.93	86781.56859	11	22.98	78.5	99	0.5	1	0.94	6.07	1.48	0	2	83	2	NA	NA	227	1
35515	1	58	4	4	3.9	32455.94806	3.9	28.14	93.4	105	0.8	2	0.21	1.55	1.48	0	1	55	1	118	74	153	2
35823	2	47	3	4	5	95962.66251	6	NA	NA	101	0.8	1	0.36	0.91	1.48	0	2	52	2	165	169	254	2
37056	1	45	3	4	0.96	36956.99903	6.3	31.24	104.3	88	1.2	1	0.43	3.5	1.48	0	2	48	2	75	115	178	2
39806	2	23	1	3	1.68	23331.17906	11	20.31	77.6	78	0.8	1	0.14	0.69	1.48	0	2	93	2	39	77	178	1
40016	1	41	5	5	4.42	95943.62937	7.6	23.02	82.4	86	0.3	2	0.61	2.36	1.48	0	2	38	2	NA	NA	174	1
40299	1	28	3	4	2.61	86199.40324	9.4	17.9	73	88	0.6	1	1.57	1.41	1.48	0	2	50	2	NA	NA	126	1
74195	2	26	3	4	0.79	32818.67677	7.2	45.1	138.6	101	0.6	1	0.2	0.68	1.48	0	1	34	2	59	95	141	1
75385	2	46	4	4	4.69	28481.28385	8.6	29.9	99.7	86	0.6	1	1.01	0.79	1.48	0	1	58	2	99	127	205	1
75505	1	67	3	5	5	64495.73673	5.9	23.9	92.4	126	1	1	0.18	1.06	1.48	0	1	48	1	136	56	131	2
76805	2	56	3	4	3.05	105759.0763	5.5	21.3	71	87	0.4	2	0.17	1.28	1.48	0	2	73	2	NA	NA	195	2
77341	2	49	3	4	3.26	83635.1114	9.7	36.8	114	85	0.5	1	0.55	2.51	1.48	0	1	53	2	NA	NA	183	1
77811	1	55	5	5	3.03	22755.75805	8.9	24.6	92.1	106	0.6	1	0.9	2.63	1.48	0	2	35	2	90	127	180	1
78969	2	20	4	2	0.54	24135.90444	7.3	37.2	105.7	93	0.4	2	0.29	0.53	1.48	0	2	39	2	NA	NA	194	2
80427	1	52	4	3	3.94	29923.6441	7	41.9	128.8	340	0.5	2	0.21	1.11	1.48	0	1	40	1	NA	NA	248	2
80496	2	48	1	2	2.36	27839.62567	7.9	34.7	101.7	87	0.8	1	0.19	0.47	1.48	0	2	44	2	NA	NA	245	2
83382	1	44	3	5	5	104664.7581	5.7	27.1	96	98	0.7	1	0.27	0.64	1.48	0	2	59	2	93	137	215	2
39986	2	52	3	4	5	91583.23502	6	22.91	85	108	0.5	1	0.41	1.13	1.48	1	2	31	2	NA	NA	172	1
31468	1	55	3	2	1.45	93854.29502	7.4	31.53	115.2	118	0.9	1	1.64	4.31	1.47	0	1	44	2	NA	NA	264	1
31690	2	38	3	4	5	77821.3191	8.9	25.16	84.5	78	0.7	1	0.75	1.47	1.47	0	2	47	2	101	87	154	2
31764	2	51	1	3	2.51	15510.84839	7.7	26.15	89.7	99	0.2	2	0.53	1.36	1.47	0	2	47	2	NA	NA	186	1
33328	1	52	4	3	1.42	32455.94806	5.1	22.63	89.1	88	0.5	2	2.36	4.35	1.47	0	2	45	2	42	151	204	1
34401	1	30	4	4	2.41	16960.72474	8.3	26.19	88.1	87	1	1	0.26	1.95	1.47	0	1	51	2	62	61	124	1
34747	2	30	3	3	2.21	106002.3457	6.9	25.55	89.4	60	0.6	2	0.14	0.39	1.47	0	2	46	2	NA	NA	251	1
39088	2	21	4	4	0.21	29904.9694	5.3	18.75	74	65	0.7	2	0.14	0.64	1.47	0	2	66	2	33	74	147	2
40384	2	34	1	2	2	26330.38841	5	27.8	87.5	82	0.7	1	0.14	0.7	1.47	0	2	80	2	65	43	136	2
40532	2	41	3	4	3.36	92950.24721	6.5	31.57	99.4	105	0.3	1	0.63	0.88	1.47	0	2	60	2	NA	NA	231	1
74696	1	62	3	4	1.92	19814.26358	7.8	33.8	118.9	99	0.6	1	0.32	0.87	1.47	0	2	55	2	276	186	296	1
75395	1	53	4	4	3.45	20439.24097	5	28.7	100.3	85	0.9	1	0.41	1.41	1.47	0	2	82	2	NA	NA	227	1
79360	2	55	3	5	NA	115980.1406	8	21.7	79.6	58	0.8	1	0.48	0.74	1.47	0	2	61	2	NA	NA	182	2
81026	2	80	3	5	2.57	42613.28047	9.4	33.8	107.5	112	0.4	1	0.75	2.31	1.47	0	2	61	2	NA	NA	198	1
83172	1	23	1	2	0.63	28342.43678	7.3	28.7	104.8	79	0.5	1	0.19	0.73	1.47	0	2	36	2	161	130	198	1
83446	1	68	4	1	0.21	9983.680287	8.4	31.2	NA	135	0.3	1	0.73	2.87	1.47	0	1	37	1	NA	NA	177	1
31240	2	34	3	5	5	8986.891338	10.6	22.85	79.2	81	0.5	1	0.14	0.59	1.46	0	2	91	2	NA	NA	203	2
32044	2	53	4	5	5	26972.71661	4.7	27.23	89	90	0.5	1	0.4	0.73	1.46	0	2	81	2	NA	NA	250	1
38444	2	59	4	4	1.46	26942.26558	9.6	31.3	109.5	145	0.6	2	0.64	2.48	1.46	0	1	56	1	134	134	217	1
39884	2	47	3	4	3.01	101923.2922	5.9	22.27	76.3	88	0.7	1	1.16	1.36	1.46	0	2	100	2	64	119	232	1
74300	1	46	4	5	5	39411.52469	5.9	30	103.8	80	0.6	1	0.19	0.5	1.46	0	1	46	2	NA	NA	200	2
75257	1	21	4	3	0.1	20360.46799	9.5	21.3	71.1	100	0.9	1	1.17	0.92	1.46	0	2	63	2	45	91	163	1
79279	2	49	4	3	0.54	22481.18343	5.6	32	94.6	107	0.6	1	1.02	1.4	1.46	0	2	43	2	NA	NA	231	1
80037	1	64	1	3	3.87	13653.02775	6.1	28.6	107.6	97	0.5	1	0.3	3.21	1.46	0	2	49	2	NA	NA	211	1
80260	1	40	2	3	4.61	25455.0724	5.6	22.3	91.8	85	0.9	1	0.1	0.77	1.46	0	2	34	2	121	153	211	1
80784	1	18	2	NA	2.05	11382.0593	6.3	23.8	81.8	104	0.8	1	0.18	0.43	1.46	0	2	60	2	NA	NA	181	2
83260	2	24	5	4	1.26	25308.82532	7.3	21.4	82.9	85	0.7	2	0.23	0.4	1.46	0	2	51	2	35	73	131	2
83562	2	21	3	5	0.61	30240.97984	9.1	21.1	71.2	91	1	1	0.07	0.51	1.46	0	2	59	2	76	99	173	2
31254	1	30	1	1	0	34952.66209	7.8	24.18	89.9	92	0.6	1	0.14	0.7	1.45	0	2	52	2	NA	NA	186	2
34074	1	41	2	4	2.21	71727.56154	9.3	38.72	123	118	0.9	1	0.29	0.74	1.45	0	1	28	2	237	126	201	2
34338	1	41	2	5	4.11	20187.7245	4.3	29.16	103.4	98	1.8	1	0.34	1.44	1.45	0	2	42	2	113	135	200	2
37099	2	35	1	1	0.14	27123.61235	8.4	27.89	98.1	94	0.5	2	0.59	1.45	1.45	0	2	54	2	104	94	169	2
37313	2	36	3	3	3.01	8326.592384	11.6	28.48	96.5	112	0.8	2	0.34	1.09	1.45	0	2	70	2	NA	NA	216	2
37354	1	36	3	5	5	73025.4552	11.4	26.66	93.8	71	1	1	0.14	0.67	1.45	0	2	39	2	NA	NA	176	2
38532	1	21	4	4	1.55	32873.29521	4.3	25.17	79.7	82	0.5	2	0.25	0.97	1.45	0	2	71	2	61	95	178	2
38992	1	40	3	4	5	99321.42821	5.6	23.58	84.6	120	1	1	0.14	1.39	1.45	0	2	86	2	NA	NA	154	2
39024	2	22	1	4	0.73	15207.29045	10	27.78	81.3	84	0.9	1	0.25	0.6	1.45	0	2	78	2	NA	NA	196	2
39136	2	36	1	3	2.35	23091.46235	6.1	27.27	91.5	69	0.7	1	0.14	1.03	1.45	0	2	74	2	NA	NA	158	2
39411	2	44	5	4	2.12	91857.74272	7.1	24.47	84.3	91	0.7	2	3.08	2.23	1.45	0	1	59	2	66	128	200	1
39847	2	34	3	5	3.73	106719.3309	9.7	25.67	92.5	64	0.7	1	0.47	0.93	1.45	0	2	71	2	NA	NA	191	2
40350	1	51	3	4	NA	82857.9804	6.9	38.07	126	81	0.5	2	0.14	1.31	1.45	0	1	70	2	NA	NA	163	2
80396	1	31	4	4	5	18205.68893	6.1	29.6	95.7	97	0.6	1	0.17	0.98	1.45	0	2	50	2	236	75	172	2
80570	2	74	3	5	5	69031.12862	5.1	21.3	77.2	76	0.5	1	0.22	1.4	1.45	0	2	71	2	75	124	210	1
31874	2	29	1	2	3.54	19744.02076	6.3	23.57	80.6	96	0.3	1	0.2	0.55	1.44	0	2	52	2	78	87	155	2
32597	2	44	1	4	0.94	19717.82773	5.5	27.96	90.2	78	0.6	NA	0.24	1.55	1.44	0	2	72	2	NA	NA	170	2
33867	1	29	3	5	4.7	86199.40324	NA	26.49	93.1	96	0.5	1	0.55	1.96	1.44	0	2	53	2	366	73	199	1
36784	2	25	5	5	4.52	6599.787927	7.9	30.95	112.6	96	0.3	2	0.14	1.41	1.44	0	2	56	2	291	136	250	2
36917	2	40	2	1	0.95	34599.22098	7.3	27.06	86.2	89	0.7	2	0.21	0.99	1.44	0	2	34	2	NA	NA	204	2
37980	2	20	3	4	NA	71649.63638	8.1	24.6	83.4	95	0.8	2	0.14	0.61	1.44	0	2	48	2	NA	NA	162	2
38677	2	22	3	3	1.71	70222.53208	11.2	22.19	79.5	79	0.6	1	2.73	0.64	1.44	0	2	52	2	NA	NA	140	1
40370	1	48	3	5	5	108279.7714	4.6	22.27	89.8	88	1	1	0.27	3.66	1.44	0	1	52	2	91	107	177	1
41244	2	51	3	4	5	91583.23502	8.1	41.95	125.3	93	0.7	1	0.58	1.81	1.44	0	1	50	2	139	125	203	1
74834	1	48	1	2	NA	35322.66495	5	NA	NA	91	0.5	NA	0.52	4.09	1.44	0	2	36	3	NA	NA	143	1
79389	1	55	3	4	2.9	101517.7128	4.6	32.6	93.3	90	0.6	2	0.18	0.72	1.44	0	2	37	2	NA	NA	203	2
79480	2	38	5	4	5	14747.6287	7.6	19.7	74.9	73	0.7	1	0.93	0.53	1.44	0	2	79	2	NA	NA	180	2
79585	1	32	4	4	1.09	32339.05094	6.7	26	83.6	72	0.5	1	0.33	0.75	1.44	0	2	88	2	NA	NA	187	2
79705	1	67	4	4	2.14	15040.89828	5.3	31	109.2	105	0.6	1	0.54	0.8	1.44	0	2	39	2	NA	NA	155	2
82059	2	29	5	4	5	25906.04958	8.4	21.2	71.6	77	0.5	1	0.75	0.68	1.44	0	2	46	2	NA	NA	134	2
82740	1	65	4	2	3	17220.12948	4.1	23.3	89.5	87	0.9	1	0.38	2.33	1.44	0	1	100	2	NA	NA	169	2
34673	2	58	4	2	0.94	28267.81046	8	31.56	111.5	87	0.4	1	2.36	7.31	1.43	0	1	52	1	NA	NA	125	1
34776	1	50	3	2	1.01	30964.7048	17.5	33.47	117.3	97	0.8	1	0.9	3.69	1.43	0	2	38	2	229	160	244	1
36011	2	43	4	5	2.54	27250.08159	7.5	27.28	88.3	94	0.7	2	0.3	1.39	1.43	0	2	54	2	132	85	165	2
38091	2	28	1	2	0.75	25356.09459	8.2	25.38	90.4	98	0.3	2	0.3	0.56	1.43	0	2	53	2	NA	NA	180	2
40909	2	29	3	4	2.98	84529.0841	11.3	58.14	156.6	130	0.5	2	0.28	0.58	1.43	0	1	39	1	221	88	171	1
74090	2	80	3	5	2.14	27606.86645	6	26.4	91.3	97	0.4	2	0.12	1.77	1.43	0	1	75	2	NA	NA	186	2
78918	1	67	5	3	5	8711.986147	4.5	25.7	90.9	89	0.8	1	0.38	2.39	1.43	0	2	65	2	61	111	188	2
31491	2	46	4	4	5	25599.21534	4.6	38.73	110	90	0.2	2	0.34	1.18	1.42	0	2	50	2	93	138	207	2
31609	1	44	1	2	1.49	21102.01293	6.9	26.15	90.6	362	0.4	1	0.3	1.82	1.42	0	2	32	1	NA	NA	233	1
32240	2	35	4	4	3.51	26920.98501	6.6	33.71	107	83	0.6	2	0.14	1.46	1.42	0	2	48	2	NA	NA	226	2
33596	2	32	4	1	0.53	26983.55564	8.9	19.29	81	77	0.5	1	1.75	1.56	1.42	0	2	89	2	129	180	295	1
35215	2	52	4	1	3.1	20404.79307	7.8	34.4	107.3	91	0.6	2	0.27	1.39	1.42	0	1	35	2	NA	NA	252	1
35506	1	38	1	3	5	27554.10512	6.4	32.89	104.8	85	0.7	1	0.58	1.09	1.42	0	2	74	2	NA	NA	277	1
40176	2	54	2	1	3.73	77357.28368	2.3	23.24	80.7	81	0.8	1	0.57	2.03	1.42	0	2	93	2	51	133	236	2
76342	2	43	1	4	2.25	28985.79401	6.8	38.3	112.9	88	0.7	1	0.17	0.7	1.42	0	1	57	2	56	84	152	1
76903	1	34	3	3	1.01	90401.84197	10.9	20.7	78.5	85	0.3	1	0.76	0.47	1.42	0	1	35	2	NA	NA	269	1
78882	2	70	3	5	2.9	48670.9942	6.3	28	90.4	95	0.7	1	0.59	0.97	1.42	0	2	64	2	NA	NA	206	2
79164	1	33	5	5	5	20931.86875	8.8	50.2	153.5	79	0.6	1	0.35	0.66	1.42	0	1	55	2	133	119	201	1
79297	2	62	2	2	NA	12539.91144	6.2	22.5	80.2	92	0.6	2	0.18	0.86	1.42	0	2	47	2	164	130	210	2
80651	2	64	5	2	NA	16667.3938	7.9	21	82.5	133	0.8	2	0.84	1.25	1.42	0	1	61	2	90	124	203	2
80771	1	59	2	5	5	18444.73767	8.1	31.6	98.5	175	0.3	1	0.31	0.67	1.42	0	1	36	3	NA	NA	161	2
81633	1	51	4	4	3	23078.34692	6.4	28.3	100.4	93	0.9	1	0.73	1.3	1.42	0	2	50	2	92	189	257	1
82343	2	66	3	5	5	77471.06391	6.8	33.9	108.8	92	1.1	1	0.25	1.33	1.42	0	1	73	2	NA	NA	172	2
32640	1	39	3	3	NA	72175.29307	8.2	31.14	106	56	0.7	2	0.14	3.07	1.42	1	2	41	2	NA	NA	178	2
31261	2	49	4	4	3.48	29138.38968	4.6	29.35	91.9	93	0.4	1	0.14	2.09	1.41	0	2	56	2	112	133	211	2
32133	2	30	1	5	5	20053.8701	7.6	29.3	93.7	75	0.5	1	0.14	0.77	1.41	0	2	44	2	NA	NA	199	2
32704	2	33	3	3	3.1	8493.48301	10.6	26.2	101.4	80	0.4	1	0.21	0.73	1.41	0	2	49	2	267	225	327	1
33196	2	28	3	5	3.98	6372.743801	9.1	26.45	99	74	0.6	2	0.14	0.47	1.41	0	2	72	2	140	136	236	2
34169	2	26	1	5	2.49	16978.75259	6.6	18.87	68	90	0.8	1	0.39	3.52	1.41	0	2	59	2	NA	NA	185	2
34302	2	21	3	4	5	56906.45879	7.8	21.2	73.8	51	0.5	1	2.73	0.82	1.41	0	2	69	2	NA	NA	177	1
37081	2	21	3	4	1.17	72492.92152	8.5	26.08	86.8	74	0.2	2	0.23	0.44	1.41	0	2	47	2	NA	NA	189	2
37671	2	46	4	5	5	28553.51251	5.7	24.66	86.6	91	0.7	1	0.57	0.76	1.41	0	2	90	2	71	140	244	1
38857	2	24	3	4	4.08	81541.46499	5.1	26.08	85	81	0.4	1	0.85	1.02	1.41	0	2	71	2	57	118	200	1
40929	2	34	5	4	4.52	7112.211482	19.3	31.58	107.1	119	0.2	1	0.14	0.45	1.41	0	2	62	2	NA	NA	127	2
73981	2	36	5	3	1.43	13251.68631	7.4	28	89.8	98	0.4	1	0.55	0.67	1.41	0	2	70	2	57	112	193	2
74099	1	44	1	3	0.82	25195.63759	4.6	28.7	93.2	99	0.7	1	0.2	1.8	1.41	0	2	44	2	211	146	232	1
76008	2	31	5	4	1.34	17383.36683	5.9	27.6	88	82	0.6	1	0.19	0.97	1.41	0	1	73	2	151	79	182	1
77855	1	23	5	5	0.01	35865.08929	6.1	23.9	81.8	79	0.4	1	0.19	0.5	1.41	0	2	67	2	48	111	188	2
77949	2	41	3	5	4.72	64119.49071	5.1	21.6	72.8	82	1	1	0.3	0.37	1.41	0	1	94	2	33	92	193	2
78086	1	80	4	1	0.84	9978.954559	5.9	23.7	NA	73	0.4	2	0.62	2.41	1.41	0	2	76	1	71	77	167	2
78103	1	63	2	1	NA	6543.269776	11.2	24.2	90	133	0.5	1	0.63	3.21	1.41	0	2	40	2	110	145	207	1
80292	2	69	1	4	NA	12074.45348	9.2	30.3	99.4	93	0.4	1	0.39	1.06	1.41	0	2	89	2	78	81	186	2
31186	2	46	1	1	1.68	20767.68734	8.7	33.6	105	151	0.4	2	0.63	0.68	1.4	0	2	61	1	75	113	189	1
31551	2	53	3	4	1.51	108893.71	6.6	31.76	98.7	104	0.6	1	0.14	2.02	1.4	0	1	67	2	NA	NA	213	1
32114	1	40	4	2	1.32	32040.13411	4	24.52	89.5	77	0.7	2	0.21	2.86	1.4	0	2	45	2	57	153	209	2
32713	2	45	5	5	4.42	89806.4687	9.1	25.29	81.2	100	0.5	2	0.8	6.55	1.4	0	2	50	2	NA	NA	226	2
33845	1	31	1	3	NA	34679.07967	6.8	29.83	94.7	91	0.8	1	0.23	1.29	1.4	0	2	39	2	205	152	232	2
36861	2	33	1	4	1.25	4928.162134	7.8	24.28	95.5	74	0.3	2	0.3	0.49	1.4	0	2	146	2	157	137	314	2
39163	1	26	1	3	0.51	19571.33594	5.2	24.33	85.7	100	0.7	1	0.28	1.5	1.4	0	2	56	2	NA	NA	203	1
40633	1	51	1	2	5	15320.93528	7	25.77	98.2	102	0.8	1	0.53	3.17	1.4	0	2	52	2	357	148	271	2
75397	2	62	1	3	1.91	14150.22894	6	33.5	110.8	112	0.6	2	0.25	0.52	1.4	0	1	65	1	159	112	209	2
77729	1	67	4	2	2.54	11997.60269	8.8	38.4	127.3	324	0.8	1	0.37	9.86	1.4	0	1	26	1	NA	NA	108	1
77937	2	73	3	5	NA	23099.24701	5.6	35.9	113.2	98	0.5	2	0.29	0.91	1.4	0	2	30	2	273	141	226	2
79215	2	28	5	4	3.13	23752.29071	10.3	47.7	145.2	107	0.4	1	1.31	0.38	1.4	0	1	76	2	NA	NA	258	1
80593	1	63	5	4	3.18	13556.80092	6.6	22.5	87.9	91	1.1	1	0.51	2.04	1.4	0	2	64	2	63	147	224	1
81004	1	50	3	3	5	112427.5383	4.4	27	92.4	93	0.8	1	0.18	2.06	1.4	0	2	68	2	26	82	155	2
82938	2	52	4	4	2.74	38699.70773	4.5	32.4	112.5	99	0.6	1	2.93	0.48	1.4	0	1	74	2	NA	NA	167	1
33198	2	34	2	4	1.33	9259.387895	7.9	34.02	109.8	96	0.5	1	0.25	0.42	1.39	0	2	54	2	309	79	195	1
33256	1	38	3	5	5	61914.89664	5	25.33	92.2	88	0.9	1	0.28	0.46	1.39	0	2	50	2	115	188	261	2
33283	1	43	3	3	4.08	114941.5267	6.9	24.2	86.7	70	0.7	2	0.22	1.04	1.39	0	2	61	2	NA	NA	184	2
35410	1	42	2	4	1.5	60336.49687	9	29.1	98.2	105	0.5	1	0.31	2.22	1.39	0	1	40	2	NA	NA	190	2
36061	2	22	5	5	4.42	64683.69797	6.4	18.1	69.2	81	0.5	2	0.33	2.01	1.39	0	2	60	2	NA	NA	149	2
37973	2	30	1	5	5	32154.80572	6.4	18.86	77.8	95	0.6	1	0.22	0.59	1.39	0	1	71	2	146	84	184	2
38149	1	35	3	4	1.81	39090.59497	11	33.21	113.2	86	0.6	1	3.88	1.71	1.39	0	2	54	2	NA	NA	210	1
38235	1	55	3	5	2.71	70430.07233	6.2	28.49	104	102	1	2	0.22	1.17	1.39	0	1	38	2	145	127	194	2
40729	1	23	1	2	2.89	23443.82871	8.2	21.45	76.6	84	1.1	1	0.14	5.41	1.39	0	2	60	2	68	60	134	2
74916	2	50	3	4	1.04	23458.95338	4	37.8	110.8	110	0.4	1	0.19	0.61	1.39	0	2	55	2	NA	NA	200	1
75175	1	34	5	5	3.48	24057.01302	4.6	23.6	82.5	108	0.8	1	0.17	1.24	1.39	0	2	54	2	NA	NA	166	2
76616	2	69	3	3	5	80368.92123	5.4	NA	NA	99	0.6	1	3.01	3.94	1.39	0	1	79	2	95	113	211	1
77076	1	35	4	5	3.79	26446.00461	5.7	33.7	111.6	87	0.6	1	0.2	0.64	1.39	0	2	70	2	NA	NA	207	2
79127	2	27	3	3	1.71	74422.80271	9.9	26.8	103.1	85	0.4	1	0.98	0.69	1.39	0	2	38	2	NA	NA	165	1
79537	2	72	3	3	4.48	46003.22352	8.8	38.4	120.4	300	0.6	2	0.26	0.99	1.39	0	1	36	1	NA	NA	243	2
82158	1	61	3	4	5	129139.8204	3.9	25	99	92	0.7	1	0.07	1.02	1.39	0	2	45	2	101	205	270	2
31524	2	52	3	3	NA	92380.93894	10	35.24	120.6	90	0.7	2	0.34	0.67	1.38	0	2	44	2	NA	NA	192	2
32197	2	43	1	1	1.6	23796.90074	8.3	36.37	108.4	83	0.3	1	0.32	1.67	1.38	0	2	40	2	NA	NA	229	2
32250	2	29	3	5	5	63496.19289	9.4	25.62	98.4	78	0.6	1	0.25	0.29	1.38	0	2	65	2	140	104	197	2
33617	1	48	3	3	4.68	104791.7306	7.1	25.12	96.8	81	1.1	1	0.61	3.66	1.38	0	2	53	2	118	122	199	1
34219	2	26	5	5	1.95	30441.92925	11.6	40.33	112.4	82	0.4	1	0.24	0.69	1.38	0	2	36	2	NA	NA	183	2
34228	2	53	3	4	0.48	90565.72217	6.3	21.39	74.5	102	2	1	0.26	3.11	1.38	0	2	83	2	NA	NA	263	2
35163	1	36	4	4	5	21109.808	6.1	25.97	86.7	100	1	1	0.23	0.89	1.38	0	2	41	2	111	136	199	2
36486	2	34	5	1	1.12	60334.29649	5.4	19.58	78.6	82	0.6	2	0.54	0.99	1.38	0	2	71	2	61	129	212	2
36670	2	52	4	4	0.84	32474.70832	6.1	49.75	123.8	91	0.6	2	0.57	2.17	1.38	0	2	77	2	81	165	258	2
41233	2	35	1	5	5	20212.0746	10	28.29	85.3	84	0.5	1	0.41	0.35	1.38	0	2	62	2	NA	NA	171	2
77114	2	73	1	4	3.81	16046.74928	5.7	28.3	91.9	98	0.6	1	0.18	2.64	1.38	0	1	84	2	117	118	225	2
77909	2	78	5	4	1.41	21185.21499	5	33.9	NA	118	0.5	1	1.02	1.3	1.38	0	1	78	2	96	114	211	1
78780	2	80	3	4	3.87	55207.7585	14.8	24.6	89.5	92	0.4	1	0.3	1.23	1.38	0	2	60	2	NA	NA	164	2
79593	1	59	3	2	NA	30764.33463	7.9	25.5	97.2	102	0.9	1	1.69	0.93	1.38	0	2	39	2	125	87	151	1
82805	2	34	3	5	5	88565.12388	7.4	36.6	110.2	83	0.7	1	0.17	0.59	1.38	0	1	46	3	62	87	145	2
31205	2	43	1	4	5	24649.37565	8.2	31.52	110.3	119	0.3	2	0.44	0.6	1.37	0	2	43	2	127	95	163	2
31717	2	45	2	1	0.46	36235.01079	8.6	33.06	107	88	0.8	NA	0.37	1.87	1.37	0	2	46	2	NA	NA	214	2
33784	2	54	3	5	5	116640.874	8	34.92	111.6	121	0.5	1	0.14	1.74	1.37	0	2	79	2	NA	NA	227	2
34042	2	54	4	4	0.52	28302.85536	5.9	26.7	90.9	82	0.6	2	0.14	2.1	1.37	0	1	88	2	168	179	301	2
34245	1	51	3	3	2.43	82857.9804	6.6	27.9	102	92	0.6	1	0.29	3.02	1.37	0	2	66	2	NA	NA	236	2
34415	1	35	3	4	5	94129.40615	6	21.43	91.1	82	0.6	1	0.14	1.74	1.37	0	2	71	2	NA	NA	171	2
35188	1	33	4	3	0.8	24990.26748	11.4	28.38	90.2	70	1.1	1	1.5	3.56	1.37	0	2	59	2	NA	NA	167	1
36984	1	38	1	3	1.25	28225.10827	5.6	24.86	88.8	106	1.1	1	0.38	1.83	1.37	0	2	66	2	61	181	259	2
38280	1	54	3	3	3.37	91877.54102	9.8	19.59	79.7	87	0.7	1	2.76	2.39	1.37	0	1	75	2	103	112	208	1
38347	1	31	3	3	2.21	62579.32356	12.7	29.34	102.1	87	0.7	1	0.92	1.23	1.37	0	2	38	2	NA	NA	217	1
39346	1	33	1	2	0.86	36385.44707	6.9	25.58	94.2	87	0.9	1	0.24	12.3	1.37	0	2	42	2	NA	NA	178	1
39992	1	26	4	2	1.15	23898.00895	5.9	29.13	91.3	108	0.7	1	1.27	2	1.37	0	1	70	2	NA	NA	274	1
40706	2	23	4	4	0.27	26805.85171	5.2	23.99	78.8	87	0.7	2	0.24	0.51	1.37	0	2	56	2	42	86	150	2
78175	2	60	2	2	NA	10232.83339	7.2	30	98.5	97	1.1	1	0.41	2.47	1.37	0	1	43	1	NA	NA	203	2
78766	1	46	3	4	3.48	79380.78386	6.8	26.8	97.7	98	0.7	1	0.2	1.01	1.37	0	2	33	2	67	100	146	2
79181	2	34	3	5	0.31	28789.62813	7.6	32.3	104.4	86	0.6	1	0.89	0.93	1.37	0	2	49	2	117	134	206	1
80997	1	26	2	3	0.57	30456.35431	5.5	23.7	85.8	99	0.3	1	0.2	0.62	1.37	0	2	75	2	47	108	192	2
82680	1	41	3	2	0.63	24150.66564	10	24.6	90.1	91	0.7	1	0.81	2.23	1.37	0	2	102	2	NA	NA	256	1
31804	2	52	3	4	5	94315.26433	8.9	26.23	97	145	0.6	2	0.2	0.94	1.36	0	2	47	2	NA	NA	252	2
33668	2	48	4	4	3.48	32826.7187	5.4	26.48	86	91	0.5	1	0.33	1.01	1.36	0	1	63	2	59	128	203	1
34226	2	24	3	5	5	71411.09804	4.4	17.56	69.7	86	0.9	1	0.14	0.62	1.36	0	2	64	2	81	132	212	1
34311	1	48	4	2	5	21267.44626	8.7	40.68	129.2	89	0.6	1	0.92	2.49	1.36	0	1	46	2	NA	NA	241	1
34615	2	54	4	5	5	19242.44688	5.1	26.36	88	78	0.7	2	0.46	3.28	1.36	0	1	70	2	31	82	158	2
35548	2	24	4	4	1.02	6452.559986	6.3	27.83	86.2	75	1.5	1	0.26	0.64	1.36	0	2	76	2	NA	NA	225	1
36503	2	52	3	4	2.74	99699.25768	8	39.25	113.5	123	0.4	2	0.14	1.52	1.36	0	1	60	2	49	103	173	2
37358	1	23	3	4	5	144712.2432	9.1	30.47	101.7	70	0.8	2	0.31	0.84	1.36	0	2	26	2	NA	NA	197	2
39016	1	55	4	3	4.92	25918.77232	7.6	24.1	89.2	83	0.7	2	0.31	1.13	1.36	0	2	56	2	NA	NA	225	2
39696	2	41	4	5	1.45	22309.46841	4.9	29.04	93.5	93	0.6	NA	0.5	0.95	1.36	0	1	87	2	71	97	198	2
74386	1	24	5	5	2.58	34069.8678	7.2	25.9	79.5	78	0.7	1	0.12	2.24	1.36	0	2	57	2	NA	NA	162	2
77224	2	22	3	4	4.3	70715.63686	6.5	21.3	80	81	0.5	1	0.23	0.72	1.36	0	2	51	2	NA	NA	160	2
77880	1	63	1	4	2.9	15687.04715	8.2	28.1	127	94	0.6	1	0.22	0.89	1.36	0	1	35	2	NA	NA	240	2
78503	2	72	5	2	0.87	22694.1016	NA	23.8	84	81	0.6	2	0.91	1.68	1.36	0	1	62	1	182	68	166	2
79341	2	32	5	5	4.25	14205.01279	4.7	19.7	70.6	82	0.6	1	0.52	0.72	1.36	0	2	80	2	77	128	223	2
83098	2	80	3	4	1.11	40125.42847	6.4	25.4	92.5	89	0.2	2	0.52	4.38	1.36	0	2	40	2	NA	NA	131	2
83546	1	59	3	5	5	106301.5893	7.5	26.4	104.1	94	0.7	1	0.28	2.18	1.36	0	2	60	2	NA	NA	227	2
35228	1	36	3	5	3.25	77639.45211	6.9	27.83	97.3	95	0.8	1	0.26	1.8	1.36	1	2	40	2	146	114	183	1
32363	2	32	3	2	4.25	87499.67766	8.9	16.94	67.4	86	0.4	2	0.63	2.85	1.35	0	2	51	2	69	108	173	1
32885	2	48	3	4	3.57	79008.59522	5.5	29.27	96.2	107	0.5	1	0.34	0.79	1.35	0	2	69	2	46	69	147	1
33146	2	28	3	5	5	66369.93284	8.5	28.69	NA	96	0.6	NA	0.46	1.14	1.35	0	2	52	2	119	125	201	1
33658	2	41	3	5	1.63	31954.46744	5.4	26.07	83.2	90	0.6	1	0.53	1.19	1.35	0	2	90	2	NA	NA	187	1
34856	1	50	4	3	4.97	21367.26979	6.4	25.03	91	84	0.7	2	0.27	1.4	1.35	0	2	61	2	NA	NA	195	2
34877	1	54	3	3	1.95	99798.25731	7.4	30.48	115.8	92	1.1	1	0.14	4.93	1.35	0	1	35	2	630	NA	322	2
36099	2	30	3	5	5	10981.36162	10.4	36.69	114.6	73	0.5	2	0.14	0.34	1.35	0	2	106	2	176	102	243	2
36498	1	26	1	4	5	23883.90251	5.4	31.4	111.2	97	0.5	1	0.33	1.54	1.35	0	2	40	2	NA	NA	136	1
36645	2	58	3	2	1.89	47786.96977	5.7	31.98	108.8	89	0.6	1	0.4	1.77	1.35	0	1	103	2	109	112	237	2
36839	1	40	3	5	1.14	33242.88303	9.6	38.5	116.7	95	0.7	1	2.7	2.91	1.35	0	2	37	2	322	73	174	1
39931	1	56	3	2	0.51	30964.7048	8.9	31.67	117.7	108	0.7	1	0.14	1.5	1.35	0	2	36	2	NA	NA	202	1
79739	2	26	5	3	2.52	19391.50589	5.6	20.6	74.5	77	0.4	2	0.26	0.64	1.35	0	2	59	2	NA	NA	192	2
82233	2	47	3	5	1.12	34682.27085	8.9	35.5	127	278	0.6	1	0.88	0.65	1.35	0	1	33	1	759	NA	238	1
83671	2	19	4	NA	0.07	13919.20944	9.6	NA	NA	80	0.5	2	0.13	0.35	1.35	0	2	118	2	151	154	302	2
32583	2	28	4	4	2.98	7039.163993	7.5	29.95	94.5	73	0.6	1	0.32	0.82	1.34	0	2	56	2	NA	NA	197	2
32599	2	45	3	3	2	101923.2922	7.2	24.38	84.8	91	0.4	1	0.14	0.71	1.34	0	1	56	2	143	100	185	1
35268	1	39	2	3	2.93	61793.69922	11.8	30.01	102	78	0.5	1	0.77	2.67	1.34	0	2	51	1	NA	NA	208	1
35372	1	38	3	4	5	81482.31002	6.3	36.95	123.4	95	0.7	2	0.14	0.7	1.34	0	2	39	2	203	119	199	2
36344	1	36	3	2	3.66	66842.57688	5.3	29.3	106.3	84	0.7	1	3.56	1.87	1.34	0	2	43	2	NA	NA	231	1
36408	1	42	1	4	0.51	19620.79191	8.8	46.04	136.1	43	0.5	1	0.14	1.91	1.34	0	1	29	1	285	22	108	1
36702	1	27	4	3	2.65	20827.76154	5.7	26.29	85.3	72	0.8	1	0.46	2.3	1.34	0	2	51	2	NA	NA	165	1
38333	1	30	1	1	0.68	26411.71346	6.9	25.85	93.4	90	1.5	1	0.25	2.49	1.34	0	2	77	2	NA	NA	229	1
41167	2	52	4	3	1.99	20472.39075	7.6	44.5	109.3	101	0.6	2	0.29	1.96	1.34	0	2	69	2	NA	NA	195	2
74173	2	43	2	5	1.23	27447.00878	9.3	19.8	75.5	80	0.8	1	0.2	0.67	1.34	0	2	66	2	128	104	196	1
75176	1	43	4	4	1.44	24155.3174	6.1	37.6	130	114	1.3	1	0.22	1.15	1.34	0	2	44	1	66	44	101	2
75374	2	53	3	5	5	123936.6156	4.7	21.7	86	124	0.7	1	0.58	1.53	1.34	0	2	112	2	NA	NA	246	2
77502	2	55	3	5	5	93092.34476	6.2	42	126.6	83	0.7	1	0.44	0.84	1.34	0	2	69	2	60	141	222	1
78924	2	50	4	5	5	27720.70823	9.6	37.3	109.5	182	0.2	NA	0.3	0.56	1.34	0	2	58	3	NA	NA	139	2
79029	1	52	3	5	NA	30072.93399	8.9	25.8	99.2	101	0.9	1	0.27	2.7	1.34	0	1	73	2	NA	NA	225	1
79095	2	80	5	1	4.35	27553.16587	6.4	29.5	102.1	114	0.9	NA	0.6	1.41	1.34	0	2	69	2	76	156	240	2
82524	2	21	4	4	0.94	25017.91532	9.6	37.5	119.3	94	0.5	NA	0.14	0.22	1.34	0	2	37	2	90	85	140	2
32591	2	52	4	2	3.87	20472.39075	6.1	41.25	112	98	0.5	1	0.53	1.41	1.33	0	2	49	2	NA	NA	257	2
33217	1	24	3	5	0.63	85442.70135	5	22.86	85.2	83	0.8	1	0.22	0.98	1.33	0	2	47	2	61	92	151	1
34180	2	46	4	2	2.05	22980.35379	8.2	35.21	112	284	0.5	2	0.14	0.65	1.33	0	1	61	1	NA	NA	294	1
36773	2	54	3	4	4.68	108555.6349	5.8	29.12	105.7	90	0.4	1	0.68	2.42	1.33	0	1	53	2	NA	NA	192	1
38081	2	44	3	5	5	93324.42374	6.9	28	93	86	0.5	2	0.21	0.57	1.33	0	2	69	2	131	146	241	2
38843	2	42	4	5	5	23797.09346	4.7	29.48	87.7	76	0.4	2	0.55	0.94	1.33	0	2	60	2	NA	NA	192	2
39293	1	42	4	4	1.55	33724.82282	3.9	25.57	92.8	86	1.2	2	0.23	1.64	1.33	0	2	57	2	59	98	167	2
40345	1	54	3	3	2.5	35641.57146	6.6	31.31	109.8	89	0.8	1	0.39	3.65	1.33	0	1	51	2	NA	NA	195	1
74432	1	60	4	3	NA	10763.66801	7.4	31.7	109	87	0.6	1	0.37	1.31	1.33	0	2	48	2	NA	NA	223	2
75231	2	79	4	5	2.57	21010.16848	11.2	27.9	94.8	127	0.4	1	0.43	1.83	1.33	0	1	46	1	NA	NA	162	1
75547	2	62	2	1	NA	10991.89775	8.6	28.1	99.1	87	0.8	1	0.34	0.75	1.33	0	1	49	2	NA	NA	203	1
76740	2	40	3	5	4.19	70888.92545	4.3	40.4	109.3	85	0.2	1	0.22	0.34	1.33	0	2	41	2	NA	NA	173	1
80680	2	45	4	2	1.11	20006.34738	4.2	27.8	101	104	0.4	2	0.65	1.04	1.33	0	2	76	2	NA	NA	180	2
33039	1	26	1	2	2.71	22108.79504	6.4	27.77	102.5	88	1.2	1	0.21	0.97	1.32	0	2	43	2	59	130	185	1
33272	1	32	3	4	4.66	85240.84613	7.1	29.68	93.7	72	1	1	0.14	1.03	1.32	0	2	39	2	111	120	181	2
33300	2	48	1	2	1.6	19585.04938	6.1	24.48	83.7	99	0.9	2	0.25	0.64	1.32	0	2	63	2	73	49	127	1
33589	2	20	5	4	0.83	54327.36552	7.5	26.7	83.5	93	1.4	1	0.4	0.89	1.32	0	2	79	2	NA	NA	202	1
33681	1	29	3	5	5	85442.70135	6.1	30.16	106.4	80	1.3	1	0.14	1.51	1.32	0	2	29	2	490	NA	219	2
33737	2	47	3	5	3.21	91123.84396	7.4	21.29	79.7	74	0.5	1	0.4	4.18	1.32	0	2	60	2	NA	NA	136	1
35342	1	30	1	3	4.18	28067.40878	5.9	26.04	100.6	92	0.7	1	0.14	2.6	1.32	0	2	54	2	104	105	180	2
37453	2	45	1	1	NA	21498.83615	7.6	32.81	94.6	252	0.7	1	0.3	0.95	1.32	0	2	50	1	417	NA	256	1
38659	1	43	4	5	5	17277.67951	4.7	31.28	108.1	71	0.7	2	0.14	1.55	1.32	0	2	55	2	NA	NA	172	2
39010	2	35	1	4	2.48	29586.95106	6.1	24.46	92.7	92	0.5	2	0.2	0.18	1.32	0	2	40	2	121	107	171	2
39319	2	36	3	5	4.25	110271.5328	11.3	22.06	81.5	82	0.7	NA	0.22	0.48	1.32	0	2	66	2	NA	NA	185	1
40702	1	49	3	3	5	88900.98856	7.3	38.28	130.6	102	0.7	1	0.22	1.42	1.32	0	2	62	2	71	125	201	2
74639	1	51	1	4	1.11	27153.97821	5.9	28.1	98.1	134	0.5	1	0.29	0.85	1.32	0	2	31	2	478	NA	210	2
75996	1	61	4	3	NA	10733.57037	5.2	28.2	102.5	89	0.9	1	0.41	1.16	1.32	0	2	41	2	65	103	157	1
76575	2	69	3	5	5	66172.159	5.6	32.7	111.5	66	0.4	1	0.27	0.81	1.32	0	1	59	2	NA	NA	168	2
79325	2	72	3	4	5	57371.63979	8.7	28.9	94.7	87	0.8	1	0.11	0.64	1.32	0	1	72	2	NA	NA	231	2
79802	1	22	5	2	3.63	20269.86923	9.6	30.4	102.5	86	0.3	1	0.19	0.41	1.32	0	2	41	2	113	61	125	2
81349	1	36	2	3	0.92	38136.61664	12.4	29.1	93.7	101	0.4	1	0.11	1.18	1.32	0	2	39	2	240	117	204	1
81553	2	26	3	5	5	92664.4373	6.3	21.9	85.1	80	0.5	1	0.07	0.31	1.32	0	2	68	2	NA	NA	171	2
31207	2	20	4	4	0.1	32480.77909	5.3	19.12	66	78	0.7	2	0.33	0.51	1.31	0	2	63	2	89	82	163	2
31748	1	50	3	4	0.5	35641.57146	5.6	23.04	91.3	118	0.5	1	0.14	1.47	1.31	0	1	39	2	NA	NA	191	2
32649	2	26	3	5	4.97	5246.848329	9.1	26.27	97.4	76	0.5	1	0.25	0.53	1.31	0	2	91	2	113	102	216	2
32655	2	31	1	4	3.63	28814.37648	8.6	24.86	81.9	80	0.6	1	0.26	0.99	1.31	0	2	66	2	50	122	198	2
33348	1	23	1	1	0.49	25151.25529	7.3	24.54	79.3	103	1.5	2	0.51	1.27	1.31	0	2	48	2	NA	NA	170	1
33629	2	34	3	3	3.62	91553.46742	9.1	32.95	105.5	83	0.4	1	1.03	0.93	1.31	0	2	54	2	NA	NA	218	1
34941	1	39	4	5	3.54	24787.80688	5.3	33.44	107.1	86	1.1	1	0.23	2.01	1.31	0	2	51	2	43	99	159	1
34987	1	25	1	4	1.36	17372.53761	7.8	22.19	82.6	99	0.5	1	0.14	2.46	1.31	0	2	56	2	NA	NA	226	1
35488	1	43	3	2	2.96	100699.2877	8.8	23.26	92.1	97	0.5	1	2.75	2.72	1.31	0	2	46	2	NA	NA	158	1
35710	2	29	1	5	1.56	19835.47931	9.6	25.22	91.8	80	0.5	2	0.14	0.66	1.31	0	2	78	2	NA	NA	204	1
36374	1	21	4	3	4	16841.43048	7.4	43.59	138.7	77	0.5	2	0.31	1.39	1.31	0	1	40	2	NA	NA	118	2
36761	1	43	3	5	4.49	98392.69349	4.9	25.05	94.6	85	1	1	0.14	0.79	1.31	0	2	76	2	47	162	247	2
38708	1	46	1	3	2.95	20898.45509	7.1	28.03	99.6	88	0.5	1	0.33	2.28	1.31	0	2	52	2	90	184	254	2
39878	2	43	1	4	NA	14431.81187	8.7	25.22	93	89	0.7	1	0.28	1.23	1.31	0	2	40	2	231	175	261	2
40861	2	46	4	5	5	22309.46841	7.5	26.67	82.2	99	0.6	2	0.43	2.76	1.31	0	2	66	2	48	106	182	2
41090	2	30	1	2	0.41	18368.38834	6.3	24.31	82.3	81	0.5	2	0.14	1.71	1.31	0	2	48	2	NA	NA	229	2
73622	1	72	3	5	5	57124.92426	8.7	28.9	115.6	105	0.5	1	0.07	1.87	1.31	0	2	44	3	NA	NA	186	2
74523	2	61	1	4	5	14150.22894	7.5	25.8	93.5	99	1.2	1	0.4	0.99	1.31	0	1	55	2	100	134	209	2
77609	2	61	5	3	2.31	14464.88087	2.9	18.3	65.7	91	0.7	2	0.67	3.77	1.31	0	2	93	2	64	107	213	2
78799	2	45	3	5	5	86120.85294	6.1	24.3	78.9	89	1	NA	0.23	0.32	1.31	0	2	50	2	NA	NA	215	1
79451	2	47	4	3	0.77	29839.35858	5.3	39.8	126.7	101	0.2	NA	2.13	1.12	1.31	0	1	54	2	NA	NA	191	1
83612	1	72	3	5	5	59490.82375	8.6	30.5	108	107	0.7	1	0.57	2.24	1.31	0	1	42	2	125	52	119	1
31460	1	37	4	4	1.24	31860.5517	6.3	34.68	112	121	0.6	1	0.14	2.01	1.3	0	2	44	2	NA	NA	166	2
32409	2	24	1	1	1.54	22237.01734	6.4	27.58	96.8	87	0.4	1	0.24	0.86	1.3	0	2	50	2	NA	NA	185	2
33023	1	29	1	4	3.85	27995.88996	8.9	28.77	101.2	94	1.1	1	0.38	1.99	1.3	0	2	35	2	NA	NA	186	1
35322	1	28	1	3	0.85	16291.50709	9.9	27.3	90.6	98	1	2	0.14	5.3	1.3	0	2	53	2	NA	NA	182	1
36347	2	47	3	2	3.1	105625.5588	4.9	32.84	97.6	98	0.9	1	0.52	3.27	1.3	0	1	62	2	NA	NA	190	1
38120	1	42	1	5	4.18	25338.33088	8.8	18.59	80.5	259	0.8	1	0.4	1.99	1.3	0	2	84	1	72	134	232	1
38779	1	32	4	5	5	27142.92926	5.5	26.45	86.8	93	1	1	0.21	2.3	1.3	0	2	69	2	115	98	190	2
39885	2	21	3	5	5	80635.51874	5.5	21.2	73	85	0.6	1	0.21	0.81	1.3	0	2	59	2	NA	NA	152	2
75906	1	17	3	NA	1.16	33959.3917	14.4	32.5	105.8	94	0.5	NA	1.47	0.67	1.3	0	1	46	2	83	72	135	NA
77612	1	22	2	4	4.67	54546.99378	14.3	56.7	148.5	94	0.6	1	1.01	0.51	1.3	0	2	40	2	191	118	196	2
[truncated: 4,087 more rows]
